# Supplementary material for: RNA editing regulates lncRNA splicing in human early embryo development
Source: PLoS Comput Biol. 2021 Dec 1;17(12):e1009630. doi: 10.1371/journal.pcbi.1009630 (PMC8668112; doi:10.1371/journal.pcbi.1009630)
Supplement: S1 Table — (XLSX) [file pcbi.1009630.s006.xlsx]

## Sheet: sig
	SRR893046	SRR893047	SRR893048	SRR893052	SRR893053	SRR893054	SRR893055	SRR893056	SRR893057	SRR893058	SRR893059	SRR893060	SRR893061	SRR893062	SRR893063	SRR893064	SRR893065	SRR893066	SRR893067	SRR893068	SRR893069	SRR893070	SRR893071	SRR893072	SRR893073	SRR893074	pvalue	qvalue
chr14*91233159	0	0	0	0	0	0	0	0	0	0	0	0	0	0	0	0.00502513	0.00595238	0.0112994	0.00471698	0	0.0130719	0	0.00632911	0	0	0	0.122613	0.0983161
chr2*208620851	0	0	0	0.882353	0	0	0	0.833333	0	0	0	0	0	0	0	0	0	0	0	0	0	0	0	0	0	0	0.0752683	0.0729086
chrX*70182984	0.0428571	0.117647	0.0909091	0.037037	0.105263	0.0416667	0.0322581	0	0.25	0	0	0.0322581	0	0.0555556	0.142857	0.0337079	0.0625	0.0555556	0.0816327	0	0.0545455	0.0909091	0.121951	0	0	0	0.469269	0.198934
chr5*134263765	0	0	0	0	0	0	0	0	0	0	0	0	0	0	0	0.580645	0.416667	0.285714	0.357143	0.117647	0	0.3	0.36	0	0	0	0.0393934	0.0457168
chr19*58378154	0	0.285714	0	0	0	0	0	0	0	0	0	0	0	0	0	0	0	0	0	0	0	0	0	0	0	0	0.165126	0.099949
chr1*13329354	0	0	0	0	0	0	0	0	0	0	0	0	0.0909091	0	0.425	0	0	0	0	0	0	0	0	0	0	0	0.883171	0.290556
chr8*7924830	0	0	0	0.411765	0	0	0	0.761905	0.863636	0	0	0.117647	0	0	0	0	0	0	0	0	0	0	0	0	0	0	0.275713	0.141802
chr10*28810179	0	0	0	0	0	0	0	0	0	0	0	0	0.25	0	0	0	0	0	0	0	0	0	0	0	0	0	0.944566	0.29961
chr10*78916945	0.818182	0	0	0	0.771429	0	0	0	0	0	0	0	0	0	0	0	0	0	0	0	0	0	0	0	0	0	0.0859218	0.0774238
chr3*128647844	0.490683	0.669725	0.744681	0.363636	0.761062	0	0	0	0	0	0	0	0	0	0	0	0	0	0	0	0	0	0	0	0	0	7.8447e-11	1.46147e-09
chr10*5149834	0	0.383333	0.551724	0	0	0	0	0	0	0	0	0	0	0	0	0	0	0	0	0	0	0	0	0	0	0	0.00100984	0.0040803
chr13*90079937	0	0.895833	0	0.473684	0	0	0	0	0	0	0	0	0	0	0	0	0	0	0	0	0	0	0	0	0	0	0.139233	0.099949
chr18*47103738	0	0	0	0	0	0	0	0	0	0	0	0	0.625	0	0	0	0	0	0	0	0	0	0	0.6	0	0	0.659658	0.254283
chr14*57192670	0	0	0	0	0	0	0	0	0	0	0	0	0	0	0	0	0	0	0	0	0	0	0	0	0	0	NA	NA
chr18*57101406	0	0	0	0	0	0	0	0	0	0	0	0	0	0	0	0	0	0	0	0	0	0	0	0	0	0	NA	NA
chr5*156904953	0	0	0	0	0	0	0	0	0	0	0	0.333333	0	0	0	0	0	0	0	0	0	0	0	0	0	0	0.377621	0.16729
chr2*20113319	0	0	0	0.428571	0	0	0	0	0	0	0	0.0540541	0	0	0	0	0	0	0	0	0	0	0	0	0	0	0.0183532	0.0262206
chr3*179115411	0	0	0	0.4	0.4	0.25	0	0.173913	0.8	0	0	0	0	0	0	0	0	0	0	0	0	0	0	0	0	0	0.0359606	0.042811
chr8*97247771	0	0	0	0	0	0	0.4	0	0	0	0	0	0.8	0	0	0	0	0	0	0	0	0	0	0	0	0	0.891273	0.292179
chr1*35100756	0	0.878788	0	0	0	0.538462	0	0.636364	0	0	0	0	0	0	0	0	0	0	0	0	0	0	0	0	0	0	0.0368082	0.0435242
chr5*177311211	0	0	0	0	0	0.25	0.363636	0	0	0	0	0	0	0	0	0	0	0	0	0	0	0	0	0	0	0	0.00103936	0.0041556
chr20*42697394	0	0	0	0.882353	0	0	0	0	0	0	0	0	0	0	0	0	0	0	0	0	0	0	0	0	0	0	0.0157391	0.0232009
chr20*52561121	0	0	0	0.333333	0.727273	0	0	0.851351	0	0	0	0	0	0	0	0	0	0	0	0	0	0	0	0	0	0	0.00515249	0.0146006
chr2*105881683	0	0	0	0	0	0	0	0	0	0	0	0	0	0	0	0	0	0	0	0	0	0	0	0	0	0	NA	NA
chr13*102374509	0	0.287356	0.649485	0	0	0	0	0	0	0	0	0	0	0	0	0	0	0	0	0	0	0	0	0	0	0	0.00440447	0.01298
chr14*52471419	0	0	0	0	0	0.785714	0	0	0	0	0	0	0	0	0	0	0	0	0	0	0	0	0	0	0	0.619048	0.221025	0.119467
chr1*206581051	0	0.285714	0	0	0	0	0	0	0	0	0	0	0.818182	0.727273	0.333333	0	0	0	0	0	0	0	0	0	0	0	0.669104	0.256998
chrX*91138627	0	0.875	0	0	0	0.758242	0	0	0	0	0	0	0	0	0	0	0	0	0	0	0	0	0	0	0	0	0.222194	0.119467
chr14*35787478	0	0	0	0	0	0	0	0	0	0	0	0	0	0	0	0	0	0	0	0	0	0	0	0	0	0	NA	NA
chr4*79833122	0	0	0	0	0	0	0	0.84	0	0	0	0	0	0	0.886364	0	0	0	0	0	0	0	0	0	0	0	0.666039	0.256292
chr9*99633292	0.741935	0	0	0	0	0	0	0	0	0	0	0	0	0	0	0	0	0	0	0	0	0	0	0	0	0	0.165126	0.099949
chr17*62745937	0	0	0	0.25	0	0	0	0	0	0	0	0	0	0	0	0	0	0	0	0	0.571429	0	0	0	0.777778	0	0.501358	0.210518
chr9*81239136	0	0	0.814815	0	0	0	0	0	0	0	0	0	0	0	0	0	0	0	0	0	0	0	0	0	0	0	0.165126	0.099949
chr19*7056590	0	0	0	0	0	0	0	0	0	0	0	0	0	0	0.887417	0.791624	0.748571	0	0.828358	0.840044	0.75	0	0	0	0	0	0.0478797	0.0536113
chr11*112367306	0	0	0	0	0	0	0	0.375	0.5	0	0	0	0	0	0	0	0	0	0	0	0	0	0	0	0	0	0.373573	0.16729
chr14*32359753	0	0.808511	0	0	0	0	0	0	0	0	0	0	0	0.744681	0	0	0	0	0	0	0	0	0	0	0	0	0.59777	0.237151
chr1*569052	0	0	0	0	0	0	0	0	0	0	0	0	0	0	0	0.785714	0	0	0.6	0	0.545455	0	0.6	0	0	0	0.312446	0.155604
chr1*149913720	0	0	0	0	0	0	0	0	0.75	0.8	0	0	0	0	0	0	0	0	0	0	0	0	0	0	0	0	0.022552	0.0303831
chr13*113885361	0	0	0	0	0	0	0	0.5	0	0	0	0	0	0	0	0	0	0	0	0	0	0	0	0	0	0	0.165126	0.099949
chr4*165864915	0	0	0	0	0	0	0	0	0	0	0	0	0	0	0	0	0	0	0.027027	0	0.111111	0.25	0	0	0	0	0.764871	0.273771
chr16*15960723	0	0.363636	0	0	0	0	0	0	0	0	0	0	0	0	0	0	0	0	0	0	0	0	0	0	0	0	0.165126	0.099949
chr13*25508046	0	0	0	0.692308	0	0	0	0	0	0	0	0	0	0	0	0	0	0	0	0	0	0	0	0	0	0	0.0157391	0.0232009
chrX*54155257	0	0	0	0	0	0	0	0	0	0	0	0	0	0	0	0	0	0	0	0	0	0.666667	0.666667	0	0	0	0.763375	0.273771
chr21*40558251	0	0	0	0	0	0.559585	0	0	0.157143	0.427673	0	0.27907	0	0	0	0	0	0	0	0	0	0	0	0	0	0	0.0465321	0.0524238
chr12*128062548	0	0	0	0.421053	0	0	0	0	0	0	0	0	0	0	0	0	0	0	0	0	0	0	0	0	0	0	0.0157391	0.0232009
chr12*93802145	0	0	0.5	0	0	0	0.6	0	0	0	0	0	0	0	0	0	0	0	0	0	0	0	0	0	0	0	0.22178	0.119467
chr4*95377889	0	0	0	0	0	0	0	0	0	0	0	0	0.263158	0	0.54	0	0	0	0	0	0	0	0	0	0	0	0.809827	0.276612
chr10*115991709	0	0	0	0	0.85	0	0.84375	0	0	0	0	0	0	0	0	0	0	0	0	0	0	0	0	0	0	0	0.0797447	0.074875
chr15*43408069	0	0	0.5	0	0	0	0.25	0	0	0	0	0.8	0	0	0	0	0	0	0	0	0	0	0.333333	0.285714	0	0	0.721099	0.271688
chr15*20851369	0	0	0	0	0	0	0	0	0	0	0	0	0.785714	0	0	0	0.712329	0	0	0	0	0	0	0	0	0	0.764456	0.273771
chr2*20113318	0	0.3	0	0.333333	0	0	0	0	0	0	0	0	0	0	0	0	0	0	0	0	0	0	0	0	0	0	0.0710955	0.0705406
chr11*74456887	0	0.157895	0	0	0	0	0.259259	0.125	0.25	0.2	0	0	0.2	0	0.263158	0.15	0.122807	0.108108	0.125	0.242424	0.207792	0.194805	0.295775	0	0	0	0.0510925	0.0562732
chr13*51747709	0	0	0	0	0	0	0	0.724138	0	0	0	0	0	0	0	0	0	0	0	0	0	0	0	0	0	0	0.165126	0.099949
chr9*136218283	0	0	0	0	0	0	0	0	0	0	0	0	0	0	0	0.407407	0.413793	0	0	0	0	0.413793	0	0	0	0	0.52131	0.217468
chr19*53570172	0	0	0	0	0	0.666667	0	0.758621	0	0	0	0	0	0	0	0	0	0	0	0	0	0	0	0	0	0	0.000634107	0.00310671
chr17*30188174	0.74359	0	0	0	0.6	0	0	0	0	0	0	0	0	0	0	0	0	0	0	0	0	0	0	0	0	0	0.101062	0.0857424
chr22*36817302	0	0	0	0	0	0	0	0	0	0	0	0	0	0	0	0	0.428571	0	0	0	0.571429	0	0	0	0	0	0.77236	0.273771
chr3*142871264	0	0	0	0	0	0.82906	0	0	0	0	0	0.836066	0	0	0	0	0	0	0	0	0	0	0	0	0	0	0.340397	0.163761
chr16*2449581	0	0	0	0	0	0	0	0	0	0	0	0	0.84	0	0.666667	0	0	0	0	0	0.75	0	0	0	0	0	0.52772	0.218322
chr7*77842254	0	0	0.809524	0	0	0	0	0	0	0	0	0	0	0	0.673913	0	0	0	0	0	0	0	0	0	0	0	0.547113	0.223389
chr12*48542720	0	0	0	0.898876	0	0	0	0.798913	0	0.546512	0	0	0	0	0	0	0	0	0	0	0	0	0	0	0	0	0.141266	0.099949
chr14*89344071	0	0.898551	0	0	0	0	0	0	0	0	0	0	0	0	0	0	0	0	0	0	0	0	0	0	0	0	0.165126	0.099949
chr5*73451913	0	0	0	0	0	0	0	0	0.0833333	0	0	0	0	0	0	0	0	0	0	0	0	0	0	0	0	0	0.377621	0.16729
chr18*36119667	0	0.872727	0	0	0	0	0	0	0.882353	0	0	0	0	0	0	0	0	0	0	0	0	0	0	0	0	0	0.340734	0.163794
chr8*127566525	0	0	0	0.86	0	0	0	0	0	0	0	0	0	0	0	0	0	0	0	0	0	0	0	0	0	0	0.0157391	0.0232009
chr5*145196642	0	0.826087	0.826087	0	0	0	0	0	0	0	0	0	0	0	0	0	0	0	0	0	0	0	0	0	0	0	0.000589296	0.00310671
chr11*59789695	0	0	0	0	0	0	0	0	0	0	0	0	0	0	0	0	0	0	0	0	0	0	0	0	0	0	NA	NA
chr7*75047550	0	0	0	0	0	0	0	0	0.810811	0.4375	0	0.444444	0	0	0	0	0	0	0	0	0	0	0	0	0	0	0.000471101	0.00307837
chr19*11040806	0.142857	0	0	0	0	0	0	0	0	0	0	0	0	0	0	0	0	0.747253	0	0	0	0	0	0	0.875	0.887324	0.0289008	0.0364375
chr6*149287098	0	0	0	0	0.283019	0	0.217822	0.0229008	0	0	0	0	0	0	0	0	0	0	0	0	0	0	0	0	0	0	0.0425965	0.0488194
chr16*33348099	0	0	0	0	0	0	0	0	0	0	0	0	0	0	0.25	0	0	0	0	0	0	0	0	0	0	0	0.944566	0.29961
chr5*139625059	0	0	0	0	0	0	0	0	0	0	0	0	0	0	0	0.259777	0.588517	0.409091	0.236364	0	0	0	0	0	0	0	0.402158	0.174583
chr10*120795645	0	0	0	0	0.621212	0	0.569767	0	0	0	0	0	0	0	0	0	0	0	0	0	0	0	0	0	0	0	0.0727128	0.0716581
chr3*128647835	0	0	0	0.666667	0	0	0	0	0	0	0	0	0	0	0	0	0	0	0	0	0	0	0	0	0	0	0.0157391	0.0232009
chr2*61441685	0	0	0	0	0	0	0	0	0.890244	0	0	0	0	0	0	0	0	0	0	0.857143	0	0	0	0	0	0	0.795966	0.275465
chr7*26252382	0	0	0	0	0	0	0	0	0	0	0	0	0	0	0	0	0.5	0	0	0	0	0	0.818182	0	0	0	0.787855	0.274473
chr1*13036587	0	0	0	0	0	0	0	0	0	0	0	0	0	0.189873	0	0	0	0	0	0	0	0	0	0.214286	0	0	0.57824	0.231882
chr17*55244772	0	0	0	0	0	0	0	0	0	0	0	0.809917	0	0	0	0	0	0	0.111111	0	0.736842	0	0	0	0	0	0.769943	0.273771
chr10*51613269	0	0	0	0	0	0	0	0	0	0	0	0	0	0	0	0	0.588235	0	0	0	0	0	0	0	0.861111	0	0.454987	0.193488
chr15*42119239	0	0	0	0	0	0	0	0	0	0.631579	0	0.859649	0	0	0	0	0	0	0	0	0	0	0	0	0	0	0.026686	0.0341367
chr3*64616076	0	0.647059	0	0.882353	0	0	0	0	0	0	0	0	0	0	0	0	0	0	0	0	0	0	0	0	0	0	0.055488	0.0596147
chr11*26491925	0	0	0	0	0	0	0	0	0.877095	0	0	0	0	0.725	0	0	0.6	0	0	0	0	0	0	0	0	0	0.766986	0.273771
chr15*45268344	0	0	0	0.636364	0.816667	0.384615	0	0	0	0	0	0	0	0	0	0	0	0	0	0	0	0	0	0	0	0	4.12456e-09	6.1212e-08
chr19*10228985	0	0	0	0.588235	0	0	0	0	0	0	0	0	0	0	0	0	0	0	0	0	0	0	0	0	0	0	0.0157391	0.0232009
chr20*54980319	0	0.333333	0	0.730769	0.684211	0	0.1	0	0	0	0	0	0	0	0	0	0	0	0	0	0	0	0	0	0	0	3.68366e-10	6.1038e-09
chr1*100661524	0	0	0	0	0	0.2	0.6	0	0	0	0	0	0	0	0	0	0	0	0	0	0	0	0	0	0	0	0.0106594	0.0232009
chr13*50275349	0	0	0	0	0	0	0	0	0	0	0	0	0	0	0	0	0.416667	0.166667	0	0	0	0	0	0	0.2	0	0.829688	0.279292
chr6*135051187	0	0	0	0	0	0	0.825	0.177083	0	0	0	0	0	0	0	0	0	0	0	0	0	0	0	0	0	0	0.0298099	0.0371822
chr15*22500808	0	0	0	0.883721	0	0	0	0	0	0.314815	0	0	0	0	0	0	0	0	0	0	0	0	0	0	0	0	0.0313108	0.0385871
chr2*242434602	0	0	0	0.418367	0	0	0	0	0	0	0	0.206349	0.196078	0	0	0	0	0	0	0	0	0	0	0	0	0	0.128616	0.099949
chr7*66420988	0	0	0	0	0.00208117	0	0	0	0.00288184	0	0	0	0	0	0	0	0	0	0	0	0	0	0	0	0	0	0.213961	0.119467
chr18*22105304	0	0	0	0	0	0.636364	0.779412	0	0	0	0	0	0	0	0	0	0	0	0	0	0	0	0	0	0	0	0.000703731	0.00313745
chr1*205737597	0	0	0	0.818182	0	0	0.309524	0	0	0	0	0	0	0	0	0	0	0	0	0	0	0	0	0	0	0	0.0281276	0.0357199
chr4*165634950	0	0.74	0	0.65625	0.833333	0	0	0	0	0	0	0	0	0	0	0	0	0	0	0	0	0	0	0	0	0	2.39275e-05	0.000209512
chr12*20706631	0	0	0	0	0	0	0	0	0.2	0.166667	0	0.4	0	0	0	0	0	0	0	0	0	0	0	0	0	0	0.0013156	0.00498682
chr8*117397192	0	0	0	0	0	0	0.783333	0	0	0	0	0	0	0	0	0	0	0	0	0	0	0	0	0	0	0	0.165126	0.099949
chr1*146216915	0	0	0	0	0	0	0	0	0.368421	0	0	0	0	0	0	0	0	0	0	0	0	0	0	0	0	0	0.377621	0.16729
chr8*106878415	0	0	0	0	0	0.181818	0	0	0	0	0	0	0	0	0	0	0	0	0	0	0	0	0	0	0	0	0.165126	0.099949
chr14*62571396	0	0	0	0.75	0	0.805556	0	0	0	0	0	0	0	0	0	0	0	0	0	0	0	0	0	0	0	0	0.0871227	0.0780416
chr6*148058689	0.48	0	0	0	0.714286	0	0	0	0	0	0	0	0	0	0	0	0	0	0	0	0	0	0	0	0	0	0.0499657	0.0551785
chr2*232318313	0	0	0	0.458333	0	0.763158	0	0	0	0	0	0	0	0	0	0	0	0	0	0	0	0	0	0	0	0	0.128903	0.099949
chr12*21671092	0	0.838384	0	0.8125	0.764706	0	0	0	0	0	0	0	0	0	0	0	0	0	0	0	0	0	0	0	0	0	4.18947e-05	0.00035443
chr19*58354344	0	0	0	0	0	0.315789	0	0	0	0	0	0	0	0	0	0	0	0	0	0	0	0	0	0	0	0	0.165126	0.099949
chr1*150479711	0	0	0	0	0	0	0	0	0.6	0	0	0	0	0	0	0	0	0	0	0	0	0	0	0	0	0	0.377621	0.16729
chr7*98781916	0	0	0.0833333	0	0.222222	0	0	0	0	0	0	0	0	0	0	0	0	0	0	0	0	0	0	0	0	0	0.0279398	0.0355071
chr17*18554549	0	0	0	0	0.0744681	0	0.166667	0	0.175	0	0	0.152174	0	0	0	0	0	0	0	0	0	0	0	0	0	0	0.0968454	0.0832327
chr7*99960662	0	0	0	0	0	0	0	0	0	0	0	0	0.142857	0	0	0	0.5	0	0	0	0	0	0	0	0	0	0.861581	0.28587
chr16*15806851	0	0	0	0	0	0	0	0.25	0.806452	0	0	0	0	0	0	0	0	0	0	0	0	0	0	0	0	0	0.410553	0.176744
chr8*19253888	0	0	0	0.810811	0	0	0	0	0	0.730769	0	0	0	0	0	0	0	0	0	0	0	0	0	0	0	0	0.117263	0.0953357
chr1*204520720	0	0.854167	0	0.882883	0	0.893204	0	0	0	0	0	0.874074	0	0	0	0	0	0	0	0	0	0	0	0	0	0	0.324755	0.159529
chr10*16315527	0	0	0	0.583333	0	0	0	0	0	0	0	0	0	0	0	0	0	0	0	0	0	0	0	0	0	0	0.0157391	0.0232009
chr5*170833733	0	0	0.75	0	0	0	0	0	0	0	0	0	0.8	0	0	0	0	0	0	0	0.7	0	0	0.555556	0	0	0.765125	0.273771
chr2*169643513	0	0	0	0.755556	0	0.111111	0	0	0	0	0	0	0	0	0	0	0	0	0	0	0	0	0	0	0	0	0.0184855	0.02635
chr11*102951493	0	0	0	0	0	0	0	0	0.166667	0	0	0	0	0	0	0	0	0	0	0	0	0	0	0	0	0	0.377621	0.16729
chr13*103948396	0.613861	0.886275	0	0.801724	0.823077	0	0.890805	0	0	0	0	0.037037	0	0	0	0	0	0	0	0	0	0	0	0	0	0	0.000519271	0.00310671
chr5*121830061	0	0	0	0.756757	0	0	0	0	0	0	0	0	0	0	0	0	0	0	0	0	0	0	0	0	0	0	0.0157391	0.0232009
chr4*143382088	0	0	0	0	0	0.826087	0	0	0.852941	0	0	0	0	0	0	0	0	0	0	0	0	0	0	0	0	0	0.343491	0.164358
chr19*14903302	0	0	0	0	0	0	0	0	0	0	0	0	0	0	0	0	0	0.0769231	0	0	0.125	0	0	0	0	0	0.787239	0.274473
chr18*54559214	0.0666667	0	0	0	0	0	0	0	0	0	0	0	0	0	0	0	0	0	0	0	0	0	0	0	0	0	0.165126	0.099949
chr12*111376145	0	0	0	0	0	0	0	0	0	0	0	0	0	0	0	0	0	0	0	0	0	0	0	0	0	0	NA	NA
chr11*118279917	0	0	0	0	0	0	0	0	0	0	0	0	0	0	0	0	0	0	0	0	0	0	0	0	0.82	0.7	0.000657333	0.00310671
chr3*186602406	0	0	0	0	0	0	0	0	0	0	0	0	0.842105	0	0	0	0	0.5	0	0	0.666667	0	0	0	0	0	0.552019	0.224711
chr5*31923620	0	0	0	0	0	0	0	0	0	0	0	0	0	0	0	0	0.0909091	0.166667	0.166667	0.166667	0.782609	0	0	0	0	0	0.600345	0.237698
chr5*175815754	0	0	0	0	0	0	0	0	0	0	0	0	0.821429	0	0.777778	0	0	0	0	0	0	0	0	0	0	0	0.763711	0.273771
chr11*26461812	0	0.789474	0.709677	0.820513	0	0	0	0	0	0.8	0	0	0	0	0	0	0	0	0	0	0	0	0	0	0	0	0.0388277	0.0453005
chr19*52646413	0	0	0	0	0	0	0	0	0	0	0	0	0	0.2	0	0	0	0	0	0.0153846	0	0	0.0344828	0	0	0	0.865526	0.286582
chr10*55821900	0	0	0.125	0	0	0	0	0	0	0	0	0	0	0	0	0	0	0	0	0	0	0	0	0	0	0	0.165126	0.099949
chr7*100957904	0	0	0	0	0	0	0	0	0.8	0	0	0	0	0	0	0	0	0	0	0	0	0	0	0	0	0	0.377621	0.16729
chr2*91768182	0	0	0	0	0.75	0.892308	0	0	0	0	0	0	0	0	0	0	0	0	0	0	0	0	0	0	0	0	0.0970479	0.0832803
chr12*12482655	0	0	0	0.703704	0.806452	0	0.0363636	0	0	0	0	0	0	0	0	0	0	0	0	0	0	0	0	0	0	0	1.29761e-21	5.82668e-20
chr2*223464699	0	0	0	0	0	0	0	0	0	0.75	0	0	0	0	0	0	0	0	0	0	0	0	0.5	0	0	0	0.674574	0.258667
chr7*124399394	0	0.461538	0	0	0	0	0	0	0	0	0	0	0	0	0	0	0	0	0	0	0	0	0	0	0	0	0.165126	0.099949
chr1*109779922	0	0	0	0	0	0	0	0	0	0	0	0	0.242678	0.335484	0.58805	0	0	0	0	0	0	0	0	0	0	0	0.612728	0.241346
chr8*11280168	0	0	0	0	0	0.75	0	0	0.363636	0	0	0	0	0	0	0	0	0	0	0	0	0	0	0	0	0	0.247346	0.129572
chr15*40686424	0	0	0	0	0	0	0	0	0	0	0.25	0.4	0	0	0	0	0	0	0	0	0	0	0	0	0	0	0.03281	0.0399012
chr1*157680989	0	0	0	0	0	0	0	0	0	0	0	0	0.125	0	0	0	0.0555556	0	0	0	0	0	0	0	0	0	0.819306	0.277623
chr3*188595221	0	0	0	0	0	0	0	0	0.741935	0	0	0	0	0	0	0	0	0	0	0	0	0	0	0	0	0	0.377621	0.16729
chr15*20851090	0	0	0	0	0	0	0	0	0	0	0	0	0.413793	0	0	0	0.625	0	0.669421	0	0	0	0	0	0	0	0.548497	0.223798
chr15*43697955	0	0	0	0	0	0	0.666667	0.654088	0	0	0	0	0	0	0	0	0	0	0	0	0	0	0	0	0	0	0.000590246	0.00310671
chr6*136612312	0	0	0	0	0	0	0	0	0	0	0	0	0	0	0	0	0	0	0	0	0	0	0	0	0	0	NA	NA
chr16*84942460	0	0.8	0	0	0	0	0	0	0	0	0	0	0	0	0	0	0	0	0	0	0	0	0	0	0	0	0.165126	0.099949
chr3*75891530	0	0	0	0.0666667	0.0769231	0	0.25	0.2	0	0	0	0	0	0	0	0	0	0	0	0	0	0	0	0	0	0	0.000476796	0.00310401
chr9*80335957	0	0	0	0	0	0	0	0	0.821429	0	0	0	0	0	0	0	0	0	0	0	0	0	0	0	0	0	0.377621	0.16729
chr17*27051370	0	0	0	0	0	0	0	0	0	0	0	0	0	0	0	0	0	0	0	0	0	0	0	0	0.642857	0.592593	0.000606819	0.00310671
chr5*134263253	0	0	0	0	0	0	0	0	0	0	0	0	0	0	0	0.5	0	0	0	0	0.444444	0	0.470588	0	0	0	0.522967	0.217468
chr2*71310572	0	0	0	0	0	0.0571429	0.0714286	0	0	0	0	0	0	0	0	0	0	0	0	0	0	0	0	0	0	0	0.000729663	0.00317861
chr1*186123533	0.675	0	0	0	0	0	0	0	0	0	0	0	0	0	0	0	0	0	0	0	0	0	0	0	0	0	0.165126	0.099949
chr1*3806003	0	0.786885	0	0.53012	0	0	0	0	0	0	0	0	0	0	0	0	0	0	0	0	0	0	0	0	0	0	0.118532	0.0960275
chr14*105131410	0	0	0	0.88	0.789474	0	0	0	0	0	0	0	0	0	0	0	0	0	0	0	0	0	0	0	0	0	2.94209e-24	1.71742e-22
chr5*93855643	0	0.333333	0	0	0	0	0	0	0	0	0	0	0	0	0	0	0	0	0	0	0	0	0	0	0	0	0.165126	0.099949
chr5*78580035	0	0	0	0	0	0	0	0	0	0	0	0	0	0	0	0.166667	0	0.428571	0.5	0	0	0	0	0	0	0	0.620115	0.243271
chr12*48478973	0	0	0	0	0	0.666667	0	0	0.545455	0	0	0	0	0	0	0	0	0	0	0	0	0	0	0	0	0	0.311914	0.155524
chr3*195441859	0	0	0	0	0.668651	0.681481	0.670762	0.615169	0.767075	0.732748	0.849026	0.698317	0	0	0	0	0	0	0	0	0.575758	0	0	0	0	0	1.08118e-06	1.16876e-05
chr2*122524871	0	0.854167	0.769231	0	0	0	0	0	0	0	0	0	0	0	0	0	0	0	0	0	0	0	0	0	0	0	0.000618486	0.00310671
chr20*60711957	0	0	0	0	0	0	0	0	0	0	0	0	0	0	0	0	0	0	0	0	0	0	0	0	0	0	NA	NA
chr5*86125295	0.217391	0.405405	0	0	0	0	0	0	0	0	0	0	0	0	0	0	0	0	0	0	0	0	0	0	0	0	0.00228344	0.00787167
chr15*63894540	0	0	0	0	0	0	0	0	0	0	0	0	0	0	0	0	0	0	0	0	0	0	0	0	0	0	NA	NA
chr1*13036447	0	0	0	0	0	0	0	0	0	0	0	0	0.204545	0	0.263158	0	0	0	0	0	0	0	0	0.25	0	0	0.679441	0.259719
chr15*52102015	0	0	0	0.851064	0	0	0	0	0	0	0	0	0	0	0	0	0	0	0	0	0	0	0	0	0	0	0.0157391	0.0232009
chr2*58479527	0	0	0	0	0.00288184	0	0	0	0	0	0	0	0	0	0	0	0	0.2	0	0.037037	0	0	0	0.00874636	0	0	0.90477	0.295552
chr10*98723999	0	0	0	0	0	0	0	0	0	0	0	0	0	0	0	0	0.733333	0	0	0	0	0	0	0	0	0	0.944566	0.29961
chr9*596674	0	0	0.647059	0.676471	0	0	0	0	0	0	0	0	0	0	0	0	0	0	0	0	0	0	0	0	0	0	0.0763956	0.073428
chr2*44528758	0	0	0	0	0.6	0.5	0	0	0	0.5	0	0	0	0	0	0	0	0	0	0	0	0	0	0	0	0	0.180047	0.105984
chr13*89497354	0	0	0	0	0	0.878307	0	0	0.76	0	0	0	0.25641	0	0	0	0	0	0	0	0	0	0	0	0	0	0.40621	0.175988
chr2*151988377	0	0	0	0	0.885714	0	0	0	0	0	0	0	0	0	0	0	0	0	0	0	0	0	0	0	0	0	0.0157391	0.0232009
chr3*59969327	0	0	0.822222	0	0	0	0.861111	0	0	0	0	0	0	0	0	0	0	0	0	0	0	0	0	0	0	0	0.222801	0.119467
chr14*50793061	0	0	0	0	0	0	0.0416667	0	0	0	0	0	0	0	0	0	0	0	0	0	0	0	0	0	0	0	0.165126	0.099949
chr19*58376237	0	0	0	0.769231	0	0	0	0	0	0	0	0	0	0	0	0	0	0	0	0	0	0	0	0	0	0	0.0157391	0.0232009
chr21*33028624	0	0	0	0	0.770833	0	0	0.859649	0	0	0	0	0	0	0	0	0	0	0	0	0	0	0	0	0	0	0.0907368	0.0800103
chr1*33308398	0.775068	0.666667	0	0.836538	0	0	0	0	0	0	0	0	0	0	0	0	0	0	0	0	0	0	0	0	0	0	0.00479469	0.0137875
chr19*44703454	0	0.9	0	0	0.447368	0	0	0	0	0	0	0	0	0	0	0	0	0	0	0	0	0	0	0	0	0	0.143719	0.099949
chr11*4588901	0	0	0	0	0	0	0.850932	0	0	0	0	0.733333	0	0	0.830508	0	0	0	0	0	0	0	0	0	0	0	0.724723	0.272526
chr18*67418996	0	0	0.684211	0	0	0	0.75	0	0	0.304348	0	0	0	0	0	0	0	0	0	0	0	0	0	0	0	0	0.294127	0.149343
chr16*51680593	0	0	0	0	0	0	0	0	0	0	0	0	0	0	0	0	0.0232558	0	0.0142857	0	0.04	0	0	0	0	0	0.628841	0.245703
chr12*48884270	0	0	0	0	0	0	0	0	0	0	0	0	0	0	0	0	0	0	0	0	0	0	0	0	0.818182	0.25	0.0135236	0.0232009
chr12*109887529	0	0	0	0	0	0.807692	0	0	0	0	0	0.166667	0	0	0	0	0	0	0	0	0	0	0	0	0	0	0.193034	0.111714
chrX*118672724	0	0	0	0	0	0	0.8	0	0	0	0	0	0	0	0	0	0	0	0	0	0	0	0	0	0	0	0.165126	0.099949
chr8*42985174	0	0.677419	0	0.642857	0.657895	0.425	0	0	0	0	0	0	0	0	0	0	0	0	0	0	0	0	0	0	0	0	0.000314352	0.00213373
chr8*2201446	0.5	0	0.6	0	0	0.380952	0	0	0	0	0	0	0	0	0	0	0	0	0	0	0	0	0	0	0	0	0.00460322	0.0133244
chr7*98015295	0	0.131579	0.178571	0.222222	0.230769	0	0	0	0	0.12	0	0	0.117647	0	0.222222	0.153846	0.4	0.3	0	0.333333	0.428571	0	0.285714	0	0	0	0.0318096	0.0390097
chr1*13145137	0	0	0	0	0	0	0	0	0	0	0	0	0	0	0	0.739496	0.702857	0.684211	0.596899	0.558824	0	0	0.544444	0	0	0	0.0514018	0.0565427
chr17*67541885	0	0	0	0	0	0.708333	0	0.233333	0	0	0	0	0	0	0	0	0	0	0	0	0	0	0	0	0	0	0.0110213	0.0232009
chrX*70685052	0	0	0	0.75	0	0	0.285714	0	0	0.241379	0	0	0	0	0	0	0	0	0	0	0	0	0	0	0	0	0.0479788	0.0536537
chr16*85706959	0	0	0	0	0	0	0.777778	0	0	0	0.872093	0	0	0	0	0	0	0	0	0	0	0	0	0	0	0	0.353962	0.166945
chr17*29846293	0.625	0	0	0.8	0	0	0	0	0	0	0	0	0	0	0	0	0	0	0	0	0	0	0	0	0	0	0.0599204	0.0627221
chr12*65109321	0	0	0	0	0.843137	0	0.75	0	0	0	0	0	0	0	0	0	0	0.772727	0	0.833333	0	0	0	0	0	0	0.525331	0.217951
chr3*10005432	0	0	0	0	0	0	0	0	0	0.848837	0	0.294118	0	0	0	0	0	0	0	0	0	0	0	0	0	0	0.0834209	0.0763662
chr13*90080048	0.850467	0	0	0.785714	0	0	0	0	0	0	0	0	0	0	0	0	0	0	0	0	0	0	0	0	0	0	0.087862	0.0785031
chr8*82569911	0.611111	0	0.8	0.714286	0	0	0	0	0	0	0	0	0	0	0	0	0	0	0	0	0	0	0	0	0	0	0.00422517	0.0126052
chr18*61057302	0.714286	0	0	0	0	0.545455	0.333333	0	0	0	0	0	0	0	0	0	0	0	0	0	0	0	0	0	0	0	0.0515842	0.0566367
chr17*45195951	0	0	0.166667	0	0	0	0.333333	0	0	0.222222	0	0	0	0	0	0	0	0	0	0	0	0	0	0	0	0	0.349002	0.165564
chr11*86182437	0	0	0	0	0	0	0	0	0	0	0	0	0	0	0	0	0	0	0	0	0	0	0	0	0	0	NA	NA
chr5*108671198	0	0	0	0.709091	0	0	0.841584	0	0	0	0	0.741573	0.717647	0	0	0	0	0	0	0	0	0	0	0	0	0	0.558635	0.226352
chr20*49498326	0	0	0	0.4	0.6	0	0	0	0	0	0	0	0	0	0	0	0	0	0	0	0	0	0	0	0	0	4.09019e-13	8.62992e-12
chr13*30780594	0	0	0	0	0	0.875	0	0	0	0	0	0	0	0	0	0	0	0	0	0	0	0	0	0	0	0	0.165126	0.099949
chr4*46725957	0	0	0	0	0	0	0	0	0	0	0	0	0	0	0	0.142857	0	0.2	0.142857	0	0.333333	0	0.285714	0	0	0	0.212632	0.119467
chr15*20495408	0	0	0	0	0	0	0.367347	0	0	0	0	0	0	0	0	0	0	0	0	0	0	0	0	0	0	0	0.165126	0.099949
chr2*42697376	0	0	0	0	0	0	0	0	0	0	0	0	0	0	0	0	0.428571	0	0.25	0	0.571429	0	0	0	0	0	0.588266	0.23485
chr1*16060835	0	0	0	0	0	0.870229	0	0	0	0	0	0	0.72093	0	0	0	0	0	0	0	0	0	0	0	0	0	0.544711	0.222824
chr7*108112882	0	0	0	0	0	0	0	0	0	0	0	0	0.836735	0	0	0	0.780488	0	0	0	0	0	0	0	0	0	0.76392	0.273771
chr12*4668862	0	0.00186567	0	0	0	0	0	0	0	0	0	0	0.0114943	0	0	0	0.0454545	0	0	0	0	0	0	0	0.00576369	0	0.90452	0.295526
chr9*135251343	0	0.651515	0	0	0.569767	0	0	0	0	0	0	0	0	0	0	0	0	0	0	0	0	0	0	0	0	0	0.0931669	0.0812928
chrX*10533978	0	0	0	0.4	0	0	0	0.645833	0	0	0	0	0	0	0	0	0	0	0	0	0	0	0	0	0	0	0.126209	0.099949
chr19*10288047	0	0	0	0	0	0	0	0	0	0	0	0	0	0	0	0	0	0	0	0	0	0	0	0	0	0	NA	NA
chr22*32756744	0	0	0	0	0	0	0	0	0.217391	0	0	0	0	0	0	0	0	0	0	0	0	0	0	0	0	0	0.377621	0.16729
chr14*35554684	0	0	0	0	0	0	0	0	0	0	0	0	0	0	0	0	0	0	0	0	0	0	0	0	0.5	0.761905	0.00118725	0.00456952
chr10*34633483	0	0	0	0	0	0	0	0	0.709302	0	0	0	0	0	0	0	0.857143	0	0	0	0	0	0	0	0	0	0.859315	0.285584
chr4*155184531	0	0.870813	0.83792	0.877119	0	0	0	0	0	0	0	0	0	0	0	0	0	0	0	0	0	0	0	0	0	0	0.00373852	0.0114859
chr10*108755742	0	0	0	0.125	0.2	0	0	0	0	0	0	0	0	0	0	0	0	0	0	0	0	0	0	0	0	0	6.12749e-12	1.19229e-10
chr14*26499458	0	0	0	0.866667	0.666667	0	0	0	0	0	0	0	0	0	0	0	0	0	0	0	0	0	0	0	0	0	1.04278e-16	2.94538e-15
chr3*185136026	0	0	0	0	0	0	0	0	0	0	0	0	0	0	0	0	0	0.142857	0	0.166667	0.142857	0	0.25	0	0	0	0.344783	0.164611
chr3*27671892	0	0	0	0	0	0	0	0	0	0	0	0	0	0	0	0	0	0	0	0	0	0	0	0	0.0714286	0.111111	0.00126289	0.00482884
chr8*42692110	0	0	0	0.016129	0	0	0	0	0	0	0	0	0.00746269	0	0	0	0	0	0	0	0	0	0	0	0.00657895	0.00684932	0.0503826	0.0555262
chr18*29648867	0	0	0	0	0	0	0	0	0	0	0	0	0	0	0	0	0	0	0	0	0	0	0	0	0	0	NA	NA
chr1*215630101	0	0	0	0.871795	0	0	0	0	0	0	0	0.431034	0	0	0	0	0	0	0	0	0	0	0	0	0	0	0.045844	0.0517621
chr19*34892642	0	0	0	0	0	0	0	0	0	0	0	0	0	0	0	0	0	0	0	0	0	0	0	0	0	0	NA	NA
chr5*112361081	0	0	0	0	0.470588	0.514286	0	0	0	0	0	0	0	0	0	0	0	0	0	0	0	0	0	0	0	0	0.0887831	0.0790036
chr4*186413730	0	0	0	0.489583	0	0	0	0	0.452381	0.372263	0	0	0	0	0	0	0	0	0	0	0	0	0	0	0	0	0.0331774	0.040292
chr17*74560386	0	0	0	0	0.631579	0	0	0	0.666667	0	0	0	0	0	0	0	0	0	0	0	0	0	0	0	0	0	0.149689	0.099949
chr5*126173175	0	0	0	0	0	0	0.625	0	0	0	0	0	0	0	0	0	0	0	0	0	0	0	0	0	0	0	0.165126	0.099949
chr17*42879479	0	0	0	0	0.769231	0.333333	0	0	0	0	0	0	0	0	0	0	0	0	0	0	0	0	0	0	0	0	0.0314651	0.0387227
chr5*115643297	0	0	0	0	0	0.466667	0	0	0	0.325581	0	0	0	0	0	0	0	0	0	0	0	0	0	0	0	0	0.29029	0.148081
chr1*28823810	0	0	0	0	0	0	0	0	0	0	0	0	0	0	0	0	0	0	0	0	0	0	0	0	0	0	NA	NA
chr16*90283623	0	0	0	0.88	0	0	0.3	0	0	0	0	0	0	0	0	0	0	0	0	0	0	0	0	0	0	0	0.0260885	0.0336197
chr2*20450818	0	0	0	0.5	0	0	0.733333	0	0.772727	0	0	0.75	0	0	0	0	0	0	0	0	0	0	0	0	0	0	0.0917331	0.0804144
chr6*144521987	0	0	0	0	0	0	0	0	0	0	0	0	0	0	0	0.0714286	0.0882353	0.307692	0.222222	0.097561	0.037037	0	0.0416667	0	0	0	0.219334	0.119467
chrX*79968885	0	0	0	0	0	0	0	0	0	0	0	0	0	0	0	0	0	0	0	0	0.047619	0	0.2	0	0.25	0	0.523463	0.217468
chr11*125546038	0	0	0	0.868421	0.674419	0	0	0	0	0	0	0	0	0	0	0	0	0	0	0	0	0	0	0	0	0	5.08584e-17	1.48441e-15
chr21*10147862	0	0	0.894737	0.888889	0	0.777778	0	0	0	0	0	0	0	0	0	0	0	0	0	0	0	0	0	0	0	0	0.15154	0.099949
chr2*203642048	0	0.742424	0.666667	0	0	0	0	0	0	0	0	0	0	0	0	0	0	0	0	0	0	0	0	0	0	0	0.000620151	0.00310671
chr8*9011240	0	0	0	0	0	0	0	0	0	0	0	0	0.75	0.666667	0.875	0	0	0	0	0	0	0	0	0.846154	0.4	0	0.32655	0.160051
chr12*80497120	0.727273	0.75	0	0	0	0	0	0	0	0	0	0	0	0	0	0	0	0	0	0	0	0	0	0	0	0	0.000591778	0.00310671
chr15*40955882	0	0	0	0.611111	0	0.745763	0.78	0	0.538462	0.5	0	0	0	0	0	0	0	0	0	0	0	0	0	0	0	0	0.0112495	0.0232009
chr6*35056774	0	0	0	0.849315	0	0	0	0	0	0	0	0.583333	0	0	0	0	0	0	0	0	0	0	0	0	0	0	0.0752576	0.0729086
chr12*109887245	0	0	0	0.851648	0	0	0	0	0	0	0	0	0	0	0	0	0	0	0	0	0	0	0	0	0	0	0.0157391	0.0232009
chr9*132535535	0	0.307692	0.111111	0	0	0	0	0	0	0	0	0	0	0	0	0	0	0	0	0	0	0	0	0	0	0	0.00843581	0.0218859
chr10*112659891	0	0	0	0.806452	0	0	0	0	0	0.25	0	0	0	0	0	0	0	0	0	0	0	0	0	0	0	0	0.0276714	0.0353198
chr7*141199173	0	0	0.837838	0.695652	0	0.84	0	0.733333	0	0	0	0.721154	0	0	0	0	0	0	0	0	0	0	0	0	0	0	0.085041	0.0770838
chr18*36126006	0	0	0	0	0	0	0	0.872222	0	0	0	0	0	0	0	0	0	0	0	0	0	0	0	0	0	0	0.165126	0.099949
chr3*196662322	0.00793651	0	0	0	0	0	0	0	0	0	0	0	0	0	0	0	0	0	0	0	0	0	0	0	0	0.00699301	0.222342	0.119467
chr2*91754574	0	0	0	0.307692	0	0	0	0	0	0	0	0	0	0	0	0	0	0	0	0	0	0	0	0	0	0	0.0157391	0.0232009
chr8*100889273	0	0	0.854651	0	0	0	0.865854	0	0	0	0	0	0	0	0	0	0	0	0	0	0	0	0	0	0	0	0.222867	0.119467
chr18*12794280	0	0	0	0	0	0	0	0	0	0	0	0	0.640777	0	0.492481	0	0	0	0	0	0	0	0	0	0	0	0.770945	0.273771
chr5*132543615	0	0	0	0	0.416667	0	0	0	0	0	0	0	0	0	0	0	0	0	0	0	0	0	0	0	0	0	0.0157391	0.0232009
chr2*182324135	0	0	0	0.818182	0	0	0	0	0.75	0	0	0	0	0	0	0	0	0	0	0	0	0	0	0	0	0	0.120474	0.0969118
chr7*44507560	0.166667	0.0833333	0	0	0.0909091	0.181818	0	0	0.0588235	0	0	0	0	0	0	0	0	0	0.125	0	0	0	0	0.08	0	0.115385	0.329904	0.161019
chr10*115881843	0	0	0	0	0	0	0	0	0	0	0	0	0	0	0	0	0	0	0	0	0	0	0	0	0	0	NA	NA
chr7*111311545	0	0	0	0	0	0.83871	0	0	0.887097	0	0	0	0	0	0	0	0	0	0	0	0	0	0.636364	0	0	0	0.622801	0.243996
chr19*9634450	0	0	0	0	0	0.4375	0	0	0	0	0	0	0	0	0	0	0	0	0	0	0	0	0	0	0	0	0.165126	0.099949
chr5*175387011	0.564854	0.414141	0.682353	0.831081	0	0	0	0	0	0	0	0	0	0	0	0	0.8125	0	0	0	0	0	0	0.758621	0	0	0.0584515	0.0618237
chr3*197847031	0.192308	0	0	0	0	0	0	0	0	0	0	0	0	0.0810811	0.0422535	0	0	0	0	0	0	0	0	0	0	0	0.323833	0.159299
chr4*187509743	0	0	0	0	0	0	0	0	0.823529	0	0	0.5	0	0	0	0	0	0	0	0	0	0	0	0	0	0	0.034232	0.0413149
chr21*9439986	0	0	0	0	0	0.111111	0	0	0.555556	0	0	0	0	0	0	0	0	0	0	0	0	0	0	0	0	0	0.405719	0.175888
chr1*13001312	0	0	0	0	0	0	0	0	0.714286	0	0	0	0	0	0	0	0.390244	0.536585	0.576923	0.482759	0	0	0	0	0	0	0.56333	0.227623
chr7*83586657	0	0	0	0.571429	0	0	0	0	0	0	0	0	0	0	0	0	0	0	0	0	0	0	0	0	0	0	0.0157391	0.0232009
chr2*239007428	0	0	0	0	0	0.463235	0	0	0.27	0	0.737374	0.366071	0	0	0	0	0	0	0	0	0	0	0	0	0	0	0.0122478	0.0232009
chr6*42857028	0	0	0	0	0	0	0	0	0	0	0	0	0	0	0.826087	0	0	0	0	0	0	0	0	0	0	0.735294	0.696482	0.264404
chr7*141199170	0	0.825	0.842105	0	0	0	0	0.662651	0	0	0	0.585586	0	0	0	0	0	0	0	0	0	0	0	0	0	0	0.0251808	0.0328593
chr2*112948817	0	0	0	0	0	0	0	0	0	0	0	0.866667	0	0	0	0	0	0	0	0	0	0	0	0	0	0	0.377621	0.16729
chr8*27661427	0	0	0	0.827586	0	0.844262	0	0	0.701493	0	0	0.816327	0	0	0	0	0	0	0	0	0	0	0	0	0	0	0.0966982	0.0832139
chr4*17894106	0	0	0	0.666667	0	0.5	0	0	0	0	0	0	0	0	0	0	0	0	0	0	0	0	0	0	0	0	0.0570203	0.0608133
chr1*16933156	0	0	0	0.533333	0	0	0	0	0	0	0	0	0	0	0	0	0	0	0	0	0	0	0	0.692308	0	0	0.105616	0.0882394
chr7*45291595	0	0	0	0	0	0	0	0	0	0	0	0	0	0	0	0.0666667	0.0714286	0.142857	0.25	0	0.2	0	0	0	0	0	0.289575	0.147803
chr1*13038840	0	0	0	0	0	0	0	0	0	0	0	0	0	0	0	0	0.80531	0.823529	0	0	0	0	0	0	0	0	0.763431	0.273771
chr5*157187149	0	0	0	0	0	0.755102	0	0	0	0	0	0.5	0	0	0	0	0	0	0	0	0	0	0	0	0	0	0.283459	0.145129
chr12*14652112	0	0	0	0	0	0	0	0	0	0	0	0	0	0	0	0	0	0	0	0	0	0	0	0	0	0	NA	NA
chr14*20757006	0	0	0	0.857143	0	0	0	0	0	0	0	0	0	0	0	0	0	0	0	0	0	0	0	0	0	0	0.0157391	0.0232009
chr10*123716730	0.0286778	0.138739	0.00184162	0.00180072	0.00379404	0	0.00868984	0.00273598	0	0.0645161	0.0327485	0.00601202	0.0147059	0	0	0	0	0	0.0145631	0	0	0	0	0	0	0	0.0651022	0.0665938
chr3*48787856	0	0	0	0.25	0.0909091	0	0	0	0	0	0	0	0	0	0	0	0	0	0	0	0	0	0	0	0	0	1.36947e-06	1.46234e-05
chr1*6245135	0	0	0	0	0	0	0	0	0	0	0	0	0	0	0	0	0	0	0	0	0	0	0	0	0.333333	0.636364	0.00247411	0.0084092
chrM*16521	0.00474934	0.00557828	0.00539084	0.00266845	0.00275916	0	0.00260078	0.00473322	0	0	0	0	0	0	0	0	0	0	0	0	0.023639	0.0169492	0.00960081	0	0.00421644	0.0148837	0.796003	0.275465
chr10*124813797	0	0	0	0.829787	0	0	0	0	0	0	0	0.4	0	0	0	0	0	0	0	0	0	0	0	0	0	0	0.0443118	0.0503242
chr6*79149086	0	0	0	0	0	0	0	0.804878	0	0	0	0	0	0	0	0	0	0	0	0	0	0	0	0	0	0	0.165126	0.099949
chr12*51457665	0	0	0	0	0.666667	0	0.0526316	0.462687	0	0	0	0	0	0	0	0	0	0	0	0	0	0	0	0	0	0	0.0381746	0.0448084
chr1*13038561	0	0	0	0	0	0	0	0	0	0	0	0	0	0	0	0.0444444	0	0	0	0	0	0.794118	0.717391	0	0	0	0.738119	0.273771
chr2*208619251	0	0	0	0.734177	0	0	0	0	0.375	0	0	0	0	0	0	0	0	0	0	0	0	0	0	0	0	0	0.0479394	0.0536439
chr1*179831806	0	0	0	0	0	0	0	0	0	0	0	0	0	0	0	0	0	0	0	0	0	0	0	0	0	0	NA	NA
chr19*9433710	0	0	0	0.458333	0	0	0	0	0	0	0	0	0	0	0	0	0	0	0	0	0	0	0	0	0	0	0.0157391	0.0232009
chr14*106128535	0	0	0	0	0	0	0	0	0	0	0	0	0	0.125	0	0	0	0	0	0	0	0.25	0	0	0	0	0.807208	0.276094
chr7*11183016	0	0	0	0.6875	0	0	0	0	0	0	0	0	0	0	0	0	0	0	0	0	0	0	0	0	0	0	0.0157391	0.0232009
chr2*91843433	0	0	0	0	0.56	0.611111	0	0	0	0	0	0	0.540984	0.52381	0	0	0	0	0	0	0	0	0	0.684211	0.538462	0.6875	0.00853436	0.0221088
chr13*53217419	0	0	0	0.666667	0.0666667	0.5	0.333333	0	0.577778	0.285714	0	0.3125	0	0.130435	0	0	0	0	0	0	0	0	0	0.119048	0	0	0.0106039	0.0232009
chr16*74656352	0	0	0	0.48	0	0	0	0	0	0	0	0.0769231	0	0	0	0	0	0	0	0	0	0	0	0	0	0	0.0195335	0.0273083
chr4*1920619	0	0	0	0	0	0	0.852941	0	0	0.561086	0	0.87812	0	0.894118	0.862745	0	0	0	0.488372	0	0	0	0	0	0	0	0.617351	0.242512
chr1*35816835	0	0	0	0.285714	0.166667	0	0.111111	0	0	0	0	0	0	0.125	0.0625	0.173913	0.190476	0	0.307692	0.153846	0	0.117647	0	0	0	0.178571	0.0425851	0.0488194
chr2*242386289	0.457338	0	0.47557	0	0	0	0	0	0	0	0	0	0	0	0	0	0	0	0	0	0	0	0	0	0	0	0.000593305	0.00310671
chr16*85812955	0	0	0	0.173913	0	0	0	0	0	0	0	0	0	0	0	0	0	0	0	0	0	0	0	0	0	0	0.0157391	0.0232009
chrM*16313	0	0	0	0.722653	0	0	0	0	0	0	0	0	0	0	0	0	0	0	0	0	0	0	0	0	0	0	0.0157391	0.0232009
chr3*132277483	0	0	0	0	0	0.555556	0	0	0	0.285714	0	0	0	0	0	0	0	0	0	0	0	0	0	0	0	0	0.253474	0.132202
chr5*172083665	0	0	0	0	0	0	0	0	0	0	0	0	0	0	0	0	0.166667	0	0	0	0	0	0	0.0103093	0	0.0239521	0.952684	0.301421
chr1*226171800	0	0	0	0	0	0	0	0.282609	0	0	0	0	0	0	0	0	0	0	0	0	0	0	0	0	0	0	0.165126	0.099949
chr18*3253383	0	0	0	0	0	0	0	0	0	0	0.636364	0	0	0	0.631579	0	0	0	0	0	0	0	0	0	0	0	0.805281	0.276082
chr19*51913863	0	0.64	0	0	0	0	0	0	0	0	0	0	0	0	0	0	0	0	0	0	0	0	0	0	0	0	0.165126	0.099949
chr3*24301509	0	0	0	0	0	0	0	0	0	0	0	0	0	0	0	0	0	0	0	0	0	0	0	0	0	0	NA	NA
chr3*196291395	0	0	0	0	0.833333	0	0	0	0	0	0	0	0	0	0	0	0	0	0	0	0	0	0	0	0	0	0.0157391	0.0232009
chr1*206516261	0	0	0	0	0	0.666667	0	0	0	0	0	0	0.5	0.363636	0	0	0	0	0	0	0	0	0	0	0	0	0.546925	0.223365
chr8*17612565	0	0	0	0	0	0.0666667	0	0	0	0	0.0181818	0	0	0	0	0	0	0	0	0	0	0	0	0	0	0	0.204788	0.116535
chr2*49456814	0	0	0	0	0	0	0	0	0	0	0	0	0	0	0	0	0.125	0.166667	0	0.133333	0	0	0	0	0	0	0.532958	0.21971
chr16*72029091	0	0	0	0.684211	0	0	0	0	0	0	0	0.862069	0	0	0	0	0	0	0	0	0	0	0	0	0	0	0.19099	0.110824
chr15*55511212	0.2	0	0	0	0.776596	0	0	0	0	0	0	0.487179	0	0	0	0	0	0	0	0	0	0	0	0	0	0	0.0828892	0.0761582
chr12*69987382	0	0	0	0	0	0	0	0	0.889952	0	0	0.894737	0	0	0	0	0	0	0	0	0	0	0	0	0	0	0.0223703	0.0303822
chr6*95533302	0	0	0	0	0	0	0	0	0	0	0	0	0	0.62963	0	0	0	0	0	0	0	0	0	0	0	0	0.944566	0.29961
chr4*15850896	0	0	0	0.75	0.818182	0	0	0	0	0	0	0	0	0	0	0	0	0	0	0	0	0	0	0	0	0	3.59578e-26	2.5188e-24
chr9*81084941	0	0.628571	0	0	0	0	0	0	0	0	0	0	0	0	0.6875	0	0	0	0	0	0	0	0	0	0	0	0.68359	0.260867
chr18*36119031	0.441558	0.601852	0.503268	0.315508	0.554264	0.517167	0.529333	0.64902	0.234783	0.109312	0.0348837	0.356643	0.532258	0.536082	0.0930233	0	0.75	0	0	0.0454545	0	0	0.5	0	0	0	0.0277844	0.0354274
chr9*85861561	0	0	0	0	0	0.285714	0	0	0	0	0	0	0.4	0	0	0	0	0	0	0	0	0	0	0	0	0	0.791429	0.274885
chr12*8082367	0	0	0	0	0	0	0	0	0	0	0	0	0	0	0	0	0.571429	0.842105	0	0	0	0	0	0	0	0	0.779195	0.273771
chr3*124825344	0	0	0.133333	0	0	0	0	0	0	0	0	0	0	0	0	0	0	0	0	0	0	0	0	0	0	0	0.165126	0.099949
chr1*83929412	0	0	0	0	0.666667	0	0	0	0	0	0	0	0	0	0	0	0	0	0	0	0	0	0	0	0	0	0.0157391	0.0232009
chrX*77154965	0.857143	0	0	0.571429	0	0	0	0	0	0	0	0	0	0	0	0	0.571429	0	0	0	0	0.428571	0	0	0.870968	0.871795	0.103117	0.0868491
chr15*55910241	0	0	0	0.772727	0	0.78125	0	0	0.634146	0	0	0.576923	0	0.75	0	0	0	0	0	0	0	0	0	0	0	0	0.380619	0.167939
chr20*13782230	0	0	0	0	0	0	0	0	0	0	0	0	0.866667	0.616822	0.153846	0	0	0	0	0	0	0	0	0	0	0	0.688302	0.26198
chr6*153009294	0	0	0	0	0	0	0.357143	0	0	0	0	0	0	0	0	0	0	0	0	0	0	0	0	0	0	0	0.165126	0.099949
chr11*130584078	0	0	0	0	0	0	0	0	0	0	0	0	0	0	0	0	0	0	0	0	0	0	0	0	0	0	NA	NA
chr1*10521639	0	0	0	0	0	0	0	0	0	0	0	0	0	0	0	0	0	0	0	0	0	0	0	0	0	0	NA	NA
chr19*9930985	0	0	0	0	0	0	0	0	0	0	0	0	0	0	0	0	0	0	0.705882	0.777778	0	0	0	0	0	0	0.764432	0.273771
chr7*148800518	0	0.0909091	0	0	0	0	0	0	0	0.685185	0	0	0	0	0	0	0	0	0	0	0	0	0	0	0	0	0.398929	0.173785
chr8*27194888	0	0	0	0	0.711111	0	0	0	0	0	0	0	0	0	0	0	0	0	0	0	0	0	0	0	0	0	0.0157391	0.0232009
chr8*82569966	0	0	0.741935	0	0	0	0.631579	0	0	0	0	0	0	0	0	0	0	0	0	0	0	0	0	0	0	0	0.222017	0.119467
chr6*79149095	0	0.769231	0	0.878788	0.708333	0	0	0.813953	0	0	0	0	0	0	0	0	0	0	0	0	0	0	0	0	0	0	0.00141764	0.00527938
chr4*99313736	0	0	0.25	0.7	0.75	0	0	0	0	0	0	0	0	0	0	0	0	0	0	0	0	0	0	0	0	0	5.45244e-13	1.12335e-11
chr9*7477859	0	0	0	0	0	0	0	0	0	0	0	0	0	0	0	0	0.030303	0.0428571	0	0	0	0	0	0	0	0	0.776193	0.273771
chr9*85860701	0	0	0	0.5	0	0	0	0	0	0	0	0.482759	0	0	0	0	0	0	0	0	0	0	0	0	0	0	0.130736	0.099949
chr4*186083658	0	0	0	0	0	0	0	0	0	0	0	0	0	0.8125	0	0	0	0	0	0	0	0.8	0	0	0	0	0.763402	0.273771
chr17*62750182	0	0	0	0	0	0.0555556	0	0	0	0	0	0	0.05	0	0	0	0.111111	0.0909091	0.111111	0	0.2	0.0909091	0	0	0.05	0	0.225683	0.120789
chr19*44501687	0	0.803922	0	0	0	0	0.858209	0	0	0	0	0	0	0	0	0	0	0	0	0	0	0	0	0	0	0	0.22273	0.119467
chr21*10990784	0	0	0	0	0	0	0	0	0	0	0	0	0	0	0.308824	0	0	0	0	0	0	0	0	0	0	0	0.944566	0.29961
chr4*152312782	0	0	0	0	0	0	0	0	0	0	0	0	0	0.4	0	0	0	0	0	0	0	0	0	0.714286	0	0	0.378025	0.16734
chr11*46450703	0	0	0	0	0	0	0	0	0	0	0	0	0	0	0	0.847222	0	0	0	0	0	0	0.831579	0	0	0	0.763414	0.273771
chr1*53692571	0	0.666667	0.625	0	0	0	0	0	0	0	0	0	0	0	0	0	0	0	0	0	0	0	0	0	0	0	0.000600266	0.00310671
chr5*73430511	0	0	0	0	0	0	0	0.666667	0.716981	0	0	0	0.529412	0.411765	0	0	0	0	0	0	0	0	0.5	0	0	0	0.749723	0.273771
chr8*11184687	0	0	0	0.684211	0	0	0	0	0	0	0	0	0	0	0	0	0	0	0	0	0	0	0	0	0	0	0.0157391	0.0232009
chr21*20230423	0.538462	0	0	0	0	0.6	0	0	0	0.2	0	0	0	0	0	0.0657895	0.0392157	0.031746	0.0862069	0	0.0789474	0.115385	0.416667	0	0	0	0.620583	0.2434
chr11*4351916	0	0	0	0	0	0	0	0	0.755245	0.472222	0	0	0.8	0	0	0.142857	0.828571	0.871429	0	0	0	0	0	0	0	0	0.486795	0.20532
chr19*7038129	0	0	0	0	0	0	0	0	0	0	0	0	0	0	0	0	0.318182	0.4	0	0.533333	0	0	0.105263	0	0	0	0.447553	0.190605
chr14*106912380	0	0.166667	0.2	0	0	0	0	0	0	0	0	0	0	0	0	0	0	0	0	0	0	0	0	0	0	0	0.000680744	0.00310671
chr14*89344187	0.882353	0	0	0	0.735294	0	0	0	0	0	0	0	0	0	0	0	0	0	0	0	0	0	0	0	0	0	0.0978909	0.0837464
chr6*57467175	0.0102041	0.226415	0.738806	0.037594	0.306122	0.0555556	0	0	0	0	0	0	0.0689655	0.333333	0	0	0	0	0	0	0	0	0	0	0	0	0.058734	0.0619617
chr9*28041170	0	0	0	0	0.714286	0	0	0	0	0	0	0	0	0	0	0	0	0	0	0	0	0	0	0	0	0	0.0157391	0.0232009
chr21*37441110	0	0	0	0.705882	0	0	0	0	0	0	0	0	0	0	0	0	0	0	0	0	0	0	0	0	0	0	0.0157391	0.0232009
chr5*156905556	0	0	0	0.333333	0	0	0	0	0	0.222222	0	0	0	0	0	0	0	0	0	0	0	0	0	0	0	0	0.0717234	0.0708425
chr2*68358323	0	0	0	0.368421	0	0	0	0	0	0	0	0	0	0	0	0	0	0	0	0	0	0	0	0	0	0	0.0157391	0.0232009
chr9*12840609	0	0	0	0	0	0.818182	0	0	0	0	0	0	0	0	0	0	0	0	0	0	0	0	0	0	0	0	0.165126	0.099949
chr11*46450423	0	0	0	0	0.118644	0	0	0	0.0348837	0	0	0	0	0	0	0	0	0	0.272727	0	0	0	0	0	0.113924	0	0.881093	0.290036
chr3*164614593	0	0.604167	0	0.741259	0	0	0	0.727273	0	0	0	0	0	0	0	0	0	0	0	0	0	0	0	0	0	0	0.144533	0.099949
chr14*92537387	0	0	0	0	0	0	0	0	0	0	0	0	0.596774	0	0.568182	0	0	0	0	0	0	0	0	0	0	0	0.763647	0.273771
chr5*177311217	0	0	0	0	0	0	0.444444	0	0	0	0	0	0	0	0	0	0	0	0	0	0	0	0	0	0	0	0.165126	0.099949
chr12*93907050	0	0.777778	0	0	0	0	0	0	0.4	0	0	0	0	0	0	0	0	0	0	0	0	0	0	0	0	0	0.253474	0.132202
chr1*227681586	0	0	0	0.67033	0	0	0	0	0	0	0	0	0	0	0	0	0	0	0	0	0	0	0	0	0	0	0.0157391	0.0232009
chr1*154452596	0	0	0	0	0	0.822917	0	0.869565	0	0	0	0	0	0	0	0	0	0	0	0	0	0	0	0	0	0	0.00059729	0.00310671
chr4*1923849	0	0.671642	0	0.166667	0	0	0.444444	0	0	0	0	0	0	0	0	0	0	0	0	0	0	0	0	0	0	0	0.2358	0.124987
chr6*14031055	0	0	0	0	0	0.727273	0	0	0	0	0	0.714286	0	0	0	0	0	0	0	0	0	0	0	0	0	0	0.336886	0.162896
chr2*236819480	0.780488	0	0	0	0.608696	0	0	0	0	0	0	0	0	0	0	0	0	0	0	0	0	0	0	0	0	0	0.10441	0.0876534
chr16*30768499	0	0	0	0	0	0	0	0	0	0	0	0	0	0	0	0	0	0.5	0	0.428571	0	0	0	0	0	0	0.766028	0.273771
chr19*36938191	0	0	0	0	0	0	0	0	0	0	0	0	0	0	0	0	0	0	0	0	0	0	0	0	0	0	NA	NA
chr19*37234839	0	0.5	0	0.466667	0	0	0	0	0	0	0	0	0	0	0	0	0	0	0	0	0	0	0	0	0	0	0.0868875	0.0778739
chr7*44507836	0	0	0	0.166667	0	0	0	0	0	0	0	0	0.1	0.0769231	0	0	0	0.0967742	0	0	0.0769231	0	0.0769231	0	0	0.12	0.257707	0.133957
chr1*149913435	0	0	0	0	0	0	0	0.491803	0.54	0	0	0	0	0	0	0	0	0	0	0	0	0	0	0	0	0	0.351357	0.165985
chr6*42659879	0	0	0	0.783784	0	0.6875	0	0	0	0	0	0	0	0	0	0	0	0	0	0	0	0	0	0	0	0	0.0689415	0.0691874
chr5*132196130	0	0	0	0	0	0	0	0	0	0	0	0	0.133333	0.677966	0.632911	0	0	0	0	0	0	0	0	0	0	0	0.675005	0.258745
chr4*141118344	0	0.693878	0	0.853333	0	0	0	0	0	0	0	0	0	0	0	0	0	0	0	0	0	0	0	0	0	0	0.0629067	0.0648785
chr19*12754106	0.075	0.0151515	0	0.06	0.0377358	0	0	0	0.136364	0.0740741	0.0232558	0.132075	0	0.037037	0.0967742	0	0	0	0	0	0	0	0	0	0	0	0.00579866	0.016017
chr20*61483299	0	0	0	0	0	0	0	0	0	0	0	0	0	0	0	0	0	0	0	0	0	0	0	0	0	0	NA	NA
chrX*75437340	0	0	0	0	0	0	0	0	0	0	0	0	0	0	0	0	0.111111	0	0	0.4	0	0	0	0	0	0	0.863923	0.286267
chr1*144951959	0	0	0	0	0	0	0	0	0	0	0	0	0.741573	0.776119	0	0	0	0	0	0	0	0	0	0	0	0	0.763609	0.273771
chr21*46174169	0	0	0	0	0	0	0	0.714286	0	0	0	0	0	0	0	0	0	0	0	0	0	0	0	0	0	0	0.165126	0.099949
chr9*107752881	0	0	0	0	0	0.705882	0	0	0	0	0	0	0	0	0	0	0	0	0	0	0	0	0	0	0	0	0.165126	0.099949
chr18*31327265	0	0	0	0	0.0384615	0	0.875	0.0208333	0	0	0	0	0	0	0	0	0	0	0	0	0	0	0	0	0	0	0.143033	0.099949
chr11*44082187	0	0	0	0	0	0	0	0	0.451613	0	0	0	0	0	0	0	0	0	0	0	0	0	0	0	0	0	0.377621	0.16729
chr1*224911702	0	0.75	0	0.666667	0	0	0	0	0	0	0	0	0	0	0	0	0	0	0	0	0	0	0	0	0	0	0.0915828	0.080392
chr9*120182968	0	0	0	0	0	0.2	0	0	0	0	0	0	0	0	0	0	0	0	0	0	0	0	0	0	0	0	0.165126	0.099949
chr7*151878022	0	0	0	0	0.0714286	0	0	0.279412	0	0	0	0	0	0	0	0	0	0	0	0	0	0	0	0	0	0	0.170048	0.102018
chr3*156259417	0	0	0	0.6	0	0	0	0	0	0	0	0	0	0	0	0	0	0	0	0	0	0	0	0	0	0	0.0157391	0.0232009
chr6*155589830	0	0	0	0	0	0	0	0	0	0	0	0	0	0	0	0.4	0	0	0	0	0.727273	0	0	0	0	0	0.797696	0.275465
chr1*1718271	0	0	0	0	0	0.276074	0	0	0	0.866667	0	0.837209	0	0	0	0	0	0	0	0	0	0	0	0	0	0	0.0315827	0.0387957
chr20*4004691	0	0	0	0	0.3	0	0	0	0	0	0	0	0	0	0	0.416667	0	0	0	0	0	0	0	0	0	0	0.556779	0.225897
chr4*186413137	0	0	0	0.785714	0	0	0	0	0	0	0	0	0	0	0	0	0	0	0	0	0	0	0	0	0	0	0.0157391	0.0232009
chr12*133348023	0	0	0	0.8125	0	0.166667	0	0	0	0	0	0	0	0	0	0	0	0	0	0	0	0	0	0	0	0	0.0202553	0.0281521
chr3*119217726	0	0	0	0	0	0	0	0	0	0	0	0	0.209459	0.714286	0.294118	0	0	0	0	0	0	0	0	0	0	0	0.689559	0.262345
chr5*79461256	0	0	0	0.173913	0	0	0	0	0	0	0	0	0	0	0	0	0	0	0	0	0	0	0	0	0	0	0.0157391	0.0232009
chr9*35970937	0	0	0	0	0	0	0	0	0	0	0	0	0	0	0	0	0.428571	0	0	0.5	0.2	0	0	0	0	0	0.598007	0.237151
chr8*13893230	0	0	0	0	0	0	0	0	0	0	0	0	0	0	0	0	0	0	0	0	0	0	0	0	0	0	NA	NA
chr17*19349763	0	0	0	0	0	0	0	0	0	0	0	0	0	0	0	0.00691563	0	0.00796178	0.00711744	0.00904393	0	0.0157895	0.00510204	0	0	0.0134228	0.256189	0.133248
chr19*5548702	0	0	0	0	0	0	0	0	0	0	0	0	0	0	0	0	0	0	0	0	0	0	0	0.04	0.210526	0.310345	6.88445e-05	0.000558158
chr18*29992124	0	0	0	0	0	0	0	0	0	0	0	0	0	0	0	0.3125	0.0454545	0.160714	0.15625	0.25	0.461538	0	0.3	0	0	0	0.0811684	0.0755222
chr3*196663420	0	0	0	0	0	0.625	0	0	0.5	0	0	0	0	0	0	0	0	0	0	0	0	0	0	0	0	0	0.30882	0.154518
chr1*53237909	0.0454545	0	0	0	0	0	0	0	0	0	0	0	0	0	0	0.0909091	0.148148	0.153846	0.107143	0.4	0.04	0.047619	0.0909091	0	0	0	0.171868	0.102653
chr7*76999530	0.12	0	0	0.84375	0	0	0	0	0	0	0	0	0	0	0	0	0	0	0	0	0	0	0	0	0	0	0.0183566	0.0262206
chr18*36134793	0	0	0	0.83871	0	0	0	0	0	0	0	0	0	0	0	0	0	0	0	0	0	0	0	0	0	0	0.0157391	0.0232009
chr17*4534440	0	0	0	0	0.890625	0	0	0.682927	0	0	0	0	0	0	0	0	0	0	0	0	0	0	0	0	0	0	0.058575	0.0618312
chr1*144015573	0	0	0	0	0	0	0	0	0	0	0	0	0.824818	0.515152	0	0	0	0	0	0	0	0	0	0	0	0	0.785948	0.274341
chr14*23441476	0	0	0	0	0	0	0	0	0	0	0	0	0.26087	0	0.0725806	0	0	0	0	0	0	0	0	0.333333	0	0.428571	0.0135077	0.0232009
chr1*179888453	0	0	0	0	0.698113	0	0	0	0	0	0	0	0	0	0	0	0	0	0	0	0	0	0	0	0	0	0.0157391	0.0232009
chr5*128677207	0	0	0	0.721519	0	0.758621	0.745763	0	0	0	0	0	0	0	0	0	0	0	0	0	0	0	0	0	0	0	0.0033198	0.0105559
chr2*101618754	0	0	0	0	0	0	0	0	0	0	0	0.822785	0	0	0	0	0	0	0	0	0	0	0	0	0	0	0.377621	0.16729
chr6*149915579	0	0	0	0	0	0	0	0	0	0	0	0	0	0	0	0.285714	0.272727	0.0714286	0	0	0.384615	0	0	0	0	0	0.441939	0.188443
chr7*77854779	0	0	0.272727	0.712329	0	0	0	0.816327	0	0	0	0	0	0	0	0	0	0	0	0	0	0	0	0	0	0	0.120792	0.0971231
chr13*70210590	0.87037	0.793103	0	0	0	0	0	0	0	0	0	0	0	0	0	0	0	0	0	0	0	0	0	0	0	0	0.000612213	0.00310671
chrM*15302	0	0	0	0	0	0	0	0	0	0	0	0.000957854	0	0	0	0.00596421	0.00199402	0	0	0	0	0	0	0	0	0	0.882659	0.290497
chr12*121862328	0	0	0	0	0.676471	0	0	0.872727	0	0	0	0	0	0	0	0	0	0	0	0	0	0	0	0	0	0	0.105012	0.0878642
chr19*39515002	0	0	0	0	0	0	0	0	0.742424	0	0	0	0	0	0	0	0	0	0	0	0	0	0	0	0	0	0.377621	0.16729
chr6*42924195	0	0	0	0	0	0	0	0	0	0	0	0	0	0	0	0.222222	0.176471	0	0.25	0	0.375	0	0.4	0	0	0	0.195482	0.112703
chr12*51373788	0.3	0	0	0	0.642857	0	0	0	0	0	0	0	0	0	0	0	0	0	0	0	0	0	0	0	0	0	0.033676	0.0408127
chr7*78248058	0	0.888889	0	0	0.736842	0	0	0	0	0	0	0	0	0	0	0	0	0	0	0	0	0	0	0	0	0	0.0984095	0.0840669
chr16*76837413	0	0	0	0	0	0	0	0	0	0	0.473684	0.355556	0	0	0	0	0	0	0	0	0	0	0	0	0	0	0.0260899	0.0336197
chr11*8941205	0.732143	0	0.873563	0.744681	0	0	0	0	0.333333	0	0	0	0	0	0	0	0	0	0	0	0	0	0	0	0	0	0.00700867	0.0188032
chr14*60864793	0	0	0	0	0	0	0	0	0	0	0	0	0	0	0	0	0	0.00273973	0.011236	0	0	0	0	0	0	0	0.874081	0.288673
chr5*79272903	0	0	0.792453	0	0	0	0	0	0	0	0	0	0	0	0	0	0	0	0	0	0	0	0	0	0	0	0.165126	0.099949
chr19*15722811	0	0	0	0	0	0	0	0	0	0	0	0	0	0	0	0	0.00531915	0	0.00442478	0	0	0	0	0	0	0	0.76714	0.273771
chr11*94041409	0	0.782609	0	0.612245	0	0.0810811	0	0	0	0	0	0	0	0	0	0	0	0	0	0	0	0	0.8	0	0	0	0.52752	0.218322
chr1*149913573	0	0	0	0	0	0.816901	0	0.153846	0	0	0	0	0	0	0	0	0	0	0	0	0	0	0	0	0	0	0.0374174	0.044136
chr5*112352466	0	0	0	0	0	0.555556	0	0	0	0	0	0	0	0	0	0	0	0	0	0	0	0	0	0	0	0	0.165126	0.099949
chr12*121139524	0	0.594595	0	0	0	0	0	0	0	0	0	0	0	0	0	0	0	0	0	0	0	0	0	0	0	0	0.165126	0.099949
chr6*57512893	0	0	0	0.037037	0	0	0	0	0	0	0	0	0	0	0	0	0	0	0	0	0	0	0	0	0	0	0.0157391	0.0232009
chr1*70451737	0	0	0	0	0	0.5	0	0	0	0	0	0	0	0	0	0	0	0	0	0	0	0	0	0	0	0	0.165126	0.099949
chr7*28957137	0	0	0	0	0	0.871795	0	0	0.6	0	0	0	0	0	0	0	0	0	0	0	0	0	0	0	0	0	0.288493	0.147293
chr11*2356364	0	0	0	0	0	0	0	0	0	0	0	0	0	0	0	0	0	0.125	0	0.142857	0	0	0	0	0	0	0.765371	0.273771
chr19*23042903	0	0	0	0	0	0	0	0	0	0	0	0	0.456522	0.738462	0	0	0	0	0	0	0	0	0	0.8	0	0	0.613556	0.241509
chr2*203642133	0	0	0	0	0	0.833333	0	0	0	0.485149	0	0	0	0	0	0	0	0	0	0	0	0	0	0	0	0	0.267478	0.138216
chr1*142941095	0	0.444444	0	0.4	0.0769231	0	0	0.111111	0	0	0	0.25	0	0	0	0	0	0	0	0	0	0	0	0	0	0	0.0859467	0.0774238
chr18*36120377	0	0	0	0.5	0	0	0.625	0.428571	0	0	0	0	0	0	0	0	0	0	0	0	0	0	0	0	0	0	0.00441011	0.01298
chr1*45959883	0.83871	0	0	0	0	0	0	0	0	0	0	0	0	0	0	0	0	0	0	0	0	0	0	0	0	0	0.165126	0.099949
chr14*68266148	0	0	0	0	0	0	0	0	0	0	0	0	0	0.2	0	0	0	0.2	0	0	0	0	0	0	0	0	0.763375	0.273771
chr7*97433502	0	0.538462	0	0	0	0	0	0	0	0	0	0	0	0	0	0	0	0	0	0	0	0	0	0	0	0	0.165126	0.099949
chr9*98116139	0	0	0	0	0	0	0	0	0	0	0	0	0	0	0	0	0	0	0	0	0	0	0	0	0	0	NA	NA
chr5*176471912	0	0	0	0.7	0	0	0	0	0	0	0	0	0	0	0	0	0	0	0	0	0	0	0	0	0	0	0.0157391	0.0232009
chr15*90626640	0	0.870056	0	0.722222	0.869159	0.828947	0	0.135135	0	0	0	0.5	0	0	0	0	0	0	0	0	0	0	0	0	0	0	0.00517991	0.0146546
chr2*85143537	0	0	0	0	0	0.285714	0	0.5	0	0	0	0	0	0	0	0	0	0	0	0	0	0	0	0	0	0	0.00184188	0.00652946
chr3*183868008	0	0	0	0	0	0	0	0	0	0	0	0	0	0	0	0.06	0.0806452	0.0217391	0.0243902	0	0.0487805	0.0434783	0	0	0	0	0.130131	0.099949
chr16*22299780	0	0.4375	0.333333	0	0	0	0	0	0	0	0	0	0	0	0	0	0	0	0	0	0	0	0	0	0	0	0.000805204	0.00341427
chr19*12754762	0	0	0	0	0	0	0	0	0	0	0	0	0	0	0	0.04	0.025641	0	0	0	0	0.0384615	0	0	0	0	0.54578	0.223105
chr16*21262472	0	0.615385	0	0.730769	0	0	0	0	0	0	0	0	0	0	0	0	0	0	0	0	0	0	0	0	0	0	0.0656341	0.0669424
chr21*11047496	0	0	0	0	0	0	0	0	0	0	0	0	0	0	0.0989011	0	0	0	0	0	0	0	0	0	0	0	0.944566	0.29961
chr2*242599736	0	0	0	0	0	0	0	0	0	0	0	0	0	0	0	0	0	0	0	0	0	0	0	0.75	0.5	0	0.00113379	0.00442211
chr1*166966784	0	0	0	0.5	0	0	0	0	0	0	0	0	0	0	0	0	0	0	0	0	0	0	0	0	0	0	0.0157391	0.0232009
chr1*16890130	0	0	0	0	0	0	0	0	0.583333	0	0	0	0	0	0	0	0	0	0.125	0	0	0	0	0	0	0	0.444328	0.189347
chr6*13164747	0	0.549738	0.533333	0	0	0	0	0	0	0	0	0	0	0	0	0	0	0	0	0	0	0	0	0	0	0	0.000591701	0.00310671
chr7*63477750	0	0	0	0	0	0	0	0	0	0	0	0	0.285714	0	0	0	0	0	0	0	0.416667	0	0	0	0	0	0.778407	0.273771
chr8*27213209	0	0	0	0	0.571429	0	0	0	0	0	0	0	0	0	0	0	0	0	0	0	0	0	0	0	0	0	0.0157391	0.0232009
chr19*51674150	0	0	0	0	0	0	0	0	0.454545	0	0	0	0	0	0	0	0	0	0	0	0	0	0	0	0	0	0.377621	0.16729
chr11*26491915	0.878543	0	0	0	0	0	0	0	0	0	0	0.859873	0	0	0	0	0	0	0	0	0	0	0	0	0	0	0.336423	0.162896
chr6*64532187	0	0	0	0	0	0	0	0	0.763158	0	0	0	0	0	0	0	0	0	0	0	0	0	0.625	0	0	0	0.743429	0.273771
chrM*16306	0	0	0	0	0	0.00303214	0	0	0	0.00075815	0	0.00147059	0	0	0	0	0	0.0143885	0	0	0.454545	0	0	0	0	0	0.938516	0.29961
chr2*196583010	0	0	0	0	0	0	0.705882	0	0	0	0	0.0909091	0	0	0	0	0	0	0	0	0	0	0	0	0	0	0.180865	0.106359
chrX*50660799	0	0.675532	0	0	0	0	0	0.52381	0	0	0	0	0	0	0	0	0	0	0	0	0	0	0	0	0	0	0.220778	0.119467
chr14*76113351	0	0	0	0	0.473684	0	0.761905	0	0	0	0	0	0	0	0	0	0	0	0	0	0	0	0	0	0	0	0.125872	0.099949
chr16*75693915	0	0	0	0	0	0	0	0	0	0	0	0	0	0	0	0	0.3	0	0.62963	0	0	0	0	0	0	0	0.812138	0.276686
chr7*138361985	0	0	0	0	0	0	0	0	0	0	0	0	0	0	0	0	0	0	0	0	0	0	0	0	0	0	NA	NA
chr12*72180022	0	0	0.826087	0	0	0	0	0	0	0	0	0	0	0	0	0	0	0	0	0	0	0	0	0	0	0	0.165126	0.099949
chr19*53772964	0	0	0	0	0	0	0	0	0	0	0	0	0.0833333	0.25	0.6	0	0	0	0	0	0	0	0	0	0	0	0.756922	0.273771
chr9*111781298	0	0	0	0	0	0.845455	0.789474	0	0	0	0	0	0	0	0	0	0	0	0	0	0	0	0	0	0	0	0.000601667	0.00310671
chr3*155480536	0.875	0.887984	0	0.868966	0	0	0.592593	0	0	0	0	0	0	0	0	0	0	0	0	0	0	0	0	0	0	0	0.0111419	0.0232009
chr8*13564205	0	0	0	0.387097	0.777778	0	0	0.636364	0.333333	0	0	0	0	0	0	0	0	0	0	0	0	0	0	0	0	0	0.00126006	0.00482857
chr12*93923078	0	0	0	0	0	0.181818	0	0	0	0	0	0	0	0	0	0	0	0	0	0	0	0	0	0	0	0	0.165126	0.099949
chr5*157183920	0	0	0.333333	0	0.45	0	0	0.0769231	0.214286	0	0	0	0	0	0	0	0	0	0	0	0	0	0	0	0	0	0.12111	0.0973339
chr18*36120467	0	0	0	0	0	0	0	0	0	0	0	0	0.852941	0	0	0	0	0	0	0	0	0	0	0	0	0	0.944566	0.29961
chr12*128369615	0	0	0	0	0	0.745763	0	0.0117647	0	0	0	0	0	0	0	0	0	0	0	0	0	0	0	0	0	0	0.147882	0.099949
chr14*45657086	0	0	0	0	0	0.684211	0	0	0	0	0	0	0	0	0	0	0	0	0	0	0	0	0	0	0	0	0.165126	0.099949
chr4*56299481	0	0	0	0	0	0.792793	0	0	0.810651	0	0	0	0	0	0	0	0	0	0	0	0	0	0	0	0	0	0.342221	0.164058
chr17*79869936	0	0	0	0	0	0	0	0	0	0	0	0	0	0.368421	0.647059	0	0	0	0	0	0	0	0	0	0	0	0.794365	0.27514
chr21*43892837	0	0	0.671642	0	0	0	0	0	0	0	0	0	0	0	0	0	0	0	0	0	0	0	0	0	0	0	0.165126	0.099949
chr1*205737935	0	0	0.555556	0	0	0.833333	0	0.887006	0	0	0	0	0	0	0	0	0	0	0	0	0	0	0	0	0	0	0.00361745	0.0111925
chr5*73437300	0	0	0	0	0	0	0	0	0.75	0	0	0	0	0	0	0	0	0	0	0	0	0	0	0	0	0	0.377621	0.16729
chr5*180900699	0	0	0	0	0	0	0	0	0	0	0	0	0	0	0	0	0	0	0	0	0	0	0	0	0	0	NA	NA
chr3*101295724	0	0	0	0	0	0	0	0	0	0	0	0	0	0	0	0.0310559	0.00732601	0	0	0.0274914	0	0	0	0	0	0	0.657812	0.253684
chr9*117408325	0	0	0	0.770833	0	0.4	0	0	0	0	0	0	0	0	0	0	0	0	0	0	0	0	0	0	0	0	0.0374131	0.044136
chr8*104411109	0.75	0	0.866667	0	0	0	0	0	0	0	0	0	0	0	0	0	0	0	0	0	0	0	0	0	0	0	0.000645757	0.00310671
chr2*98373483	0	0	0	0	0	0.479167	0	0	0.581395	0	0	0	0	0	0	0	0	0	0	0	0	0	0	0	0	0	0.363352	0.16729
chr1*206702553	0	0	0	0	0	0	0	0	0	0	0	0	0	0	0	0	0.142857	0.272727	0	0.142857	0	0	0.777778	0	0	0	0.649683	0.251342
chr9*82006704	0	0	0	0	0	0	0	0	0	0	0	0	0	0	0	0.0714286	0.111111	0	0.166667	0.153846	0	0	0.166667	0	0	0	0.184608	0.108087
chr1*566916	0	0	0	0	0	0	0	0	0	0	0	0	0	0	0	0.7	0	0	0	0.666667	0	0.5	0.714286	0	0	0	0.310029	0.154987
chr20*17971056	0	0	0	0.454545	0	0	0	0	0	0	0	0	0	0	0	0.2	0	0	0	0	0	0	0	0	0	0	0.057989	0.0615109
chr5*14652061	0	0	0	0	0	0	0	0	0	0	0	0	0	0	0	0.25	0.2	0	0	0.4	0.4	0.142857	0.2	0	0	0	0.106352	0.0885408
chr13*79646483	0	0	0	0.884615	0	0	0.9	0	0	0	0	0	0	0	0	0	0	0	0	0	0	0	0	0	0	0	0.0820146	0.0757762
chr1*146037495	0	0	0	0	0	0	0	0.304348	0	0	0	0	0	0	0	0	0	0	0	0	0	0	0	0	0	0	0.165126	0.099949
chr10*104848173	0	0	0	0	0	0	0	0	0	0	0	0	0	0	0	0	0	0	0	0	0	0	0	0	0	0.846154	0.165126	0.099949
chr1*64667653	0	0	0	0	0	0	0	0	0	0	0	0	0	0	0	0	0	0	0	0	0	0	0	0.416667	0	0.6	0.00101121	0.0040803
chr5*95501354	0	0.625	0	0	0	0.714286	0	0	0	0	0	0	0	0	0	0	0	0	0	0	0	0	0	0	0	0	0.222282	0.119467
chr20*43126771	0	0	0	0.637931	0	0.779661	0	0	0	0	0	0	0	0	0	0	0	0	0	0	0	0	0	0	0	0	0.099691	0.0848305
chr2*32446994	0	0	0	0	0	0	0	0	0	0	0	0	0	0	0.5625	0	0.789474	0	0	0	0	0	0	0	0	0	0.775664	0.273771
chr20*60228206	0	0	0	0	0	0	0	0	0	0	0	0	0.583333	0.214286	0.1	0	0	0	0	0	0	0	0	0	0	0	0.755743	0.273771
chr5*74040550	0	0	0	0.636364	0	0	0	0	0	0	0	0	0	0	0	0	0	0	0	0	0	0	0	0	0	0	0.0157391	0.0232009
chr18*42093046	0.703448	0.887967	0.789474	0.87013	0	0	0	0.872611	0	0	0	0	0	0	0	0	0	0	0	0	0	0	0	0	0	0	0.000226768	0.00159486
chr5*93018302	0	0.166667	0	0	0	0	0	0	0	0	0	0	0	0	0	0	0	0	0	0	0	0	0	0.333333	0	0.0714286	0.0601242	0.0628227
chr5*73440940	0	0	0	0	0	0	0	0.487179	0	0.545455	0	0	0	0	0	0	0	0	0	0	0	0	0	0	0	0	0.353781	0.166905
chr21*34634928	0	0	0	0	0	0	0	0	0.887097	0	0	0.886364	0	0	0	0	0	0	0	0	0	0	0	0	0	0	0.0223691	0.0303822
chr20*627443	0	0	0	0	0.45614	0	0	0.326923	0	0	0	0	0	0	0	0	0	0	0	0	0	0	0	0	0	0	0.0539723	0.0584163
chr6*167710573	0	0	0	0.645833	0	0	0	0	0	0	0	0	0	0	0	0	0	0	0	0	0	0	0	0	0	0	0.0157391	0.0232009
chr1*79954585	0	0	0	0.769231	0	0	0	0	0	0	0	0	0	0	0	0	0	0	0	0	0	0	0	0	0	0	0.0157391	0.0232009
chr13*48073178	0	0	0	0	0	0	0	0	0	0.4375	0	0.850575	0	0	0	0	0	0	0	0	0	0	0	0	0	0	0.0444408	0.050438
chr9*72832405	0	0	0	0	0	0	0	0	0	0	0	0	0	0	0	0	0	0	0.0153846	0	0	0	0.0333333	0	0	0	0.815415	0.277031
chr1*567489	0	0	0	0	0	0	0.466667	0	0	0	0	0	0	0.470588	0	0	0	0	0	0	0	0	0	0	0	0	0.643478	0.24975
chr9*119943182	0	0	0	0	0	0	0	0	0	0	0	0	0	0	0	0	0	0.0625	0.0625	0	0	0	0	0	0	0	0.763375	0.273771
chr1*161255231	0	0	0	0	0	0.880597	0.838462	0	0.565217	0	0	0	0	0	0	0.375	0.6	0	0	0	0	0	0	0	0	0	0.0580612	0.0615113
chr5*156904853	0	0.16129	0	0.0769231	0.823529	0	0	0	0.659091	0	0	0	0	0	0	0	0	0	0	0	0	0	0	0	0	0	0.055279	0.0594997
chr11*812882	0	0	0	0	0	0	0	0	0	0	0	0	0	0	0	0.538462	0.75	0	0	0	0	0	0	0	0	0	0.775145	0.273771
chr20*30921162	0	0	0	0	0	0	0.865079	0	0	0	0	0	0	0	0.779221	0	0.5	0	0	0	0	0	0	0	0	0	0.606929	0.239655
chr4*434583	0	0	0	0	0	0.823529	0	0	0.765957	0	0	0	0	0	0	0	0	0	0	0	0	0	0	0	0	0	0.329536	0.160884
chr9*120845506	0	0	0	0	0	0	0	0	0	0	0	0	0	0	0	0.5	0	0.333333	0.416667	0.714286	0.5	0	0.714286	0	0	0	0.0744768	0.0726605
chr7*18975535	0	0	0	0.86014	0	0	0.758389	0	0.863333	0	0	0	0	0.873016	0	0.638298	0.849315	0	0	0	0	0	0	0	0	0	0.75596	0.273771
chr1*160259521	0	0	0	0	0	0	0	0	0	0	0	0	0	0	0	0	0	0	0	0	0	0	0	0	0	0	NA	NA
chr8*27194918	0	0	0	0	0.782609	0	0.0666667	0.0357143	0	0.861111	0	0	0	0	0	0	0	0	0	0	0	0	0	0	0	0	0.169724	0.101892
chrX*77223583	0	0	0	0	0	0	0	0	0	0	0	0	0.166667	0	0	0	0	0	0	0	0	0	0	0.25	0.25	0.2	3.18156e-07	3.64158e-06
chr2*59822048	0	0.846154	0	0	0	0	0	0	0	0	0	0	0	0	0	0	0	0	0	0	0	0	0	0	0	0	0.165126	0.099949
chr3*48407072	0	0.5	0	0	0	0	0	0	0	0	0	0	0	0	0	0	0	0	0	0	0	0	0	0	0	0	0.165126	0.099949
chrX*108359989	0	0	0	0.4	0.25	0	0.625	0	0	0	0	0.5	0	0	0	0	0	0	0	0	0	0	0	0	0	0	0.0679657	0.0685436
chr22*32180292	0	0	0	0	0	0	0	0	0	0	0	0	0	0	0	0	0	0	0	0	0	0	0	0	0	0	NA	NA
chr13*74150027	0	0	0	0	0	0	0	0	0	0	0	0	0.666667	0.5	0.555556	0	0	0	0	0	0	0	0	0.5	0	0	0.61298	0.241391
chr1*93826218	0	0	0	0	0	0	0	0	0	0.45	0	0.0909091	0	0	0	0	0	0	0	0	0	0	0	0	0	0	0.158878	0.099949
chrX*128166382	0	0	0	0	0	0	0	0	0	0	0	0	0	0	0	0	0	0	0	0	0	0	0	0	0	0	NA	NA
chr12*9466397	0	0	0	0	0	0.235294	0	0	0.222222	0	0	0	0	0	0	0	0	0	0	0	0	0	0	0	0	0	0.331617	0.16163
chr5*73436704	0	0	0	0	0	0	0	0	0	0	0	0	0	0	0.871094	0	0	0	0	0	0	0	0	0.4	0	0	0.905777	0.295771
chr19*18780468	0	0	0	0	0	0.1	0	0	0.288136	0	0	0	0	0	0	0	0	0	0	0	0	0	0	0	0	0	0.4105	0.176744
chr1*101443572	0	0	0	0	0	0.512821	0	0	0	0	0	0	0	0	0	0	0	0	0	0	0	0	0	0	0	0	0.165126	0.099949
chr2*202343117	0	0.8	0	0	0.8	0	0	0	0	0	0	0	0	0	0	0	0	0	0	0	0	0	0	0	0	0	0.0804215	0.0751047
chr7*45952313	0.201031	0.325397	0.471204	0	0	0	0	0	0	0	0	0	0	0	0	0	0	0	0	0	0	0	0	0	0	0	6.75344e-09	9.69408e-08
chr8*141819088	0	0	0	0	0	0.727273	0.357143	0	0	0	0	0	0	0	0	0	0	0	0	0	0	0	0	0	0	0	0.00308823	0.00995281
chr20*35280572	0	0	0	0	0	0	0	0	0	0.868687	0	0.865169	0	0	0	0	0	0	0	0	0	0	0	0	0	0	0.0223697	0.0303822
chr17*3059784	0	0	0	0	0.795918	0	0	0	0	0	0	0	0	0	0	0	0	0	0	0	0	0	0.545455	0	0	0	0.144821	0.099949
chr16*27472211	0	0	0	0	0	0.888889	0	0	0	0	0	0	0	0	0	0.456	0	0	0	0	0	0	0	0	0	0	0.349794	0.165603
chr9*132590345	0	0	0	0	0	0	0.513514	0	0	0	0	0.75	0	0	0	0	0	0	0	0	0	0	0	0	0	0	0.382273	0.168456
chr17*20217819	0	0	0	0	0	0	0	0	0.869565	0.897172	0	0	0	0.214286	0	0	0	0.0357143	0	0	0	0	0.851852	0	0	0	0.208023	0.118009
chr2*1713909	0	0	0	0	0	0	0	0	0	0	0	0	0	0	0	0	0	0	0	0	0	0	0	0	0	0	NA	NA
chr4*152312701	0	0	0	0	0	0	0	0	0	0	0	0	0	0	0	0	0	0	0	0	0.47619	0	0	0.642857	0	0	0.491169	0.206904
chr3*38122624	0	0	0	0	0	0	0	0	0	0	0	0	0.840909	0.545455	0.666667	0	0	0	0	0	0	0	0	0.5	0	0	0.629576	0.245771
chr8*12408204	0	0	0	0	0.0666667	0	0	0	0	0	0	0	0	0	0	0	0	0	0	0	0	0	0	0	0	0	0.0157391	0.0232009
chr19*37238151	0	0	0	0	0	0.888889	0	0	0	0	0	0	0	0	0	0	0	0	0	0	0	0	0	0	0	0	0.165126	0.099949
chr19*49469666	0	0	0	0	0	0	0	0	0.184783	0	0	0	0	0	0	0	0	0.146552	0	0	0	0	0	0	0	0	0.732664	0.273771
chr14*91845290	0	0	0	0	0	0	0.111111	0	0	0	0	0	0	0	0	0	0	0	0	0	0	0	0	0	0	0	0.165126	0.099949
chr16*66247213	0	0	0	0	0	0	0.631579	0	0	0	0	0	0	0	0	0	0	0	0	0	0	0	0	0	0	0	0.165126	0.099949
chr1*148932843	0	0.625	0	0	0	0	0	0	0	0	0	0	0	0	0	0	0	0	0	0	0	0	0	0	0	0	0.165126	0.099949
chr16*58847129	0	0	0	0	0	0	0	0	0	0	0	0	0	0	0	0	0	0	0	0	0	0	0	0	0	0	NA	NA
chr7*10493120	0	0	0	0	0	0	0	0	0	0	0	0	0	0	0	0	0.885714	0	0	0	0	0.852941	0	0	0	0	0.763535	0.273771
chr13*51747882	0	0	0	0.638889	0	0.285714	0	0.47541	0	0	0	0	0	0	0	0	0	0	0	0	0	0	0	0	0	0	0.0107074	0.0232009
chr10*105885774	0	0	0	0	0	0.867188	0	0.885714	0	0.461538	0	0	0	0	0	0	0	0	0	0	0	0	0	0	0	0	0.00295164	0.00960776
chr2*131846811	0	0	0	0	0.521739	0	0	0	0	0	0	0	0	0	0	0	0	0	0	0	0	0	0	0	0	0	0.0157391	0.0232009
chr4*63683883	0	0	0	0	0	0	0	0	0.0454545	0	0	0	0	0.125	0	0	0	0	0	0	0	0	0	0	0	0	0.955171	0.301935
chr11*73221777	0	0	0	0	0	0	0	0.625	0	0.25	0	0	0.6	0	0	0	0	0	0	0	0	0	0	0	0	0	0.701855	0.265896
chr17*28252489	0	0	0	0	0	0	0	0	0	0	0	0.738095	0	0	0	0.675926	0	0	0	0	0	0	0	0	0	0	0.780145	0.273771
chr10*82497505	0	0.777778	0	0	0	0	0	0	0	0	0	0	0	0	0	0	0	0	0	0	0	0	0	0	0	0	0.165126	0.099949
chr8*13222080	0	0	0	0.857143	0.8125	0	0.783133	0	0	0	0	0	0	0	0	0	0	0	0	0	0	0	0	0	0	0	8.50516e-06	8.18376e-05
chr21*37666025	0	0	0	0	0	0.722222	0	0	0	0	0	0.0869565	0	0	0	0	0	0	0	0	0	0	0	0	0	0	0.179664	0.105794
chr9*104999346	0	0	0	0	0	0	0	0	0	0	0	0	0	0	0	0	0	0	0	0	0	0	0	0	0	0	NA	NA
chr2*70169740	0	0	0	0	0.484522	0	0.34632	0.67907	0	0	0	0	0	0	0	0	0	0	0	0	0	0	0	0	0	0	0.00751016	0.0198212
chr12*75897858	0	0	0	0	0	0.6	0	0	0	0	0	0	0	0.25	0	0	0	0	0	0	0	0	0	0	0	0	0.295993	0.150072
chr5*81305693	0	0	0	0	0	0	0	0	0	0	0	0	0	0	0	0.25	0.333333	0	0.2	0	0.25	0.166667	0	0	0.285714	0	0.308127	0.154259
chr14*52471421	0	0	0	0	0	0.833333	0	0	0	0	0	0	0	0	0	0	0	0	0	0	0	0	0	0	0	0.647059	0.220799	0.119467
chr2*44545498	0.897727	0	0	0	0	0	0	0.765487	0	0	0	0.554348	0	0	0	0	0	0	0	0	0	0	0	0	0	0	0.338598	0.163322
chr20*43122623	0	0	0	0.777778	0	0	0	0	0	0	0	0	0	0	0	0	0	0	0	0	0	0	0	0	0	0	0.0157391	0.0232009
chr3*128339057	0	0	0	0	0	0	0	0	0	0	0	0	0	0	0	0	0.642857	0.73913	0.37931	0	0	0	0	0	0	0.555556	0.633391	0.24693
chr8*81556950	0	0	0.142857	0	0.2	0	0	0	0	0	0	0	0	0	0	0	0	0	0	0	0	0	0	0	0	0	0.0537517	0.0582495
chr1*83948407	0	0	0	0	0	0	0	0	0	0	0	0	0	0	0	0	0	0	0	0	0	0	0	0	0	0	NA	NA
chr20*21146859	0	0	0	0.333333	0.142857	0	0	0	0	0	0	0	0	0.2	0	0	0	0	0.222222	0	0	0.166667	0	0.1	0.2	0.1875	0.0048515	0.0138824
chr1*564636	0	0	0	0	0	0	0	0	0	0	0	0	0	0	0	0.322581	0.44	0.266667	0.166667	0.2	0	0	0	0	0	0	0.212292	0.119467
chr2*239153443	0.25	0	0.636364	0	0	0	0	0	0	0	0	0	0	0	0	0	0	0	0	0	0	0	0	0	0	0	0.00649941	0.0175918
chr11*49136069	0	0.869565	0	0	0	0	0	0.875	0	0	0	0	0	0	0	0	0	0	0	0	0	0	0	0	0	0	0.222871	0.119467
chr15*89739330	0	0	0	0.411765	0	0.648649	0	0	0.45	0	0	0	0	0	0	0	0	0	0	0	0	0	0	0	0	0	0.248888	0.130301
chr1*233424587	0	0	0	0	0	0	0	0	0	0	0	0	0	0	0	0	0	0	0	0.111111	0	0.111111	0.125	0	0	0	0.523613	0.217468
chr12*9392701	0	0	0	0	0	0	0	0	0	0	0	0	0	0	0	0	0	0.125	0.2	0	0	0	0	0	0	0	0.785887	0.274341
chr1*142665922	0	0	0	0	0	0.333333	0	0	0	0	0	0	0	0	0	0	0	0	0	0	0	0	0	0	0	0	0.165126	0.099949
chr4*159630868	0	0.834862	0	0.782609	0	0	0	0	0	0	0	0	0	0	0	0	0	0	0	0	0	0	0	0	0	0	0.0864723	0.0777184
chr17*51183232	0	0	0	0	0	0	0	0	0	0	0	0	0	0	0	0.0447761	0.149254	0.0384615	0	0.0416667	0	0	0	0	0	0	0.586978	0.234527
chr14*91337641	0	0	0	0	0	0.421053	0	0	0	0	0	0	0	0	0	0	0	0	0	0	0	0	0	0	0	0	0.165126	0.099949
chr2*203343285	0	0	0	0	0	0	0	0	0	0	0	0	0	0	0	0	0	0	0	0	0	0	0	0	0	0	NA	NA
chr17*15881185	0	0	0	0	0.319559	0	0.0994152	0.173554	0	0	0	0	0	0	0	0	0	0	0	0	0	0	0	0	0	0	0.0144493	0.0232009
chr13*45914888	0	0	0	0	0	0	0	0	0	0	0	0	0	0	0	0.554839	0.555377	0.548452	0.522166	0.554661	0	0	0	0	0	0	0.135622	0.099949
chr22*30920637	0	0	0	0	0	0	0	0	0	0	0	0	0	0	0	0	0	0	0	0	0	0	0	0	0	0	NA	NA
chr2*85004844	0	0	0	0	0	0	0	0	0	0	0	0	0	0	0	0	0.142857	0	0	0	0	0.125	0	0	0	0	0.765371	0.273771
chr7*77854766	0	0	0	0	0	0	0	0.777778	0	0	0	0	0	0	0	0	0	0	0	0	0	0	0	0	0	0	0.165126	0.099949
chr11*75672495	0	0	0	0.666667	0	0	0	0	0	0	0	0	0	0	0	0	0	0	0	0	0	0	0	0	0	0	0.0157391	0.0232009
chr5*169232145	0	0	0	0	0.3125	0.583333	0	0	0.538462	0	0	0.55	0	0	0	0	0	0	0	0	0	0	0	0	0	0	0.10143	0.0859348
chr1*56341844	0	0	0	0	0	0	0	0	0	0	0	0	0	0	0	0	0	0	0	0	0	0	0	0	0	0	NA	NA
chr8*83091921	0	0	0	0.444444	0	0	0	0	0	0	0	0	0	0	0	0	0	0	0	0	0	0	0	0	0	0	0.0157391	0.0232009
chr16*61089318	0	0	0	0	0	0	0	0	0	0	0	0	0	0	0	0.575758	0.697674	0.644068	0.589286	0.452381	0.641026	0.638298	0.5	0	0	0	0.00181725	0.00650799
chr21*29531549	0	0	0	0	0	0.84	0	0	0	0	0	0	0	0	0	0	0	0	0	0	0	0	0	0	0	0	0.165126	0.099949
chr7*86824671	0	0	0	0	0	0.809524	0	0	0.762712	0.166667	0	0.17284	0	0	0	0	0	0	0	0	0	0	0	0	0	0	0.12639	0.099949
chr2*74698733	0	0	0	0.166667	0	0	0	0	0	0.333333	0	0	0	0	0	0	0	0	0	0	0	0	0	0	0	0	0.296204	0.150093
chr17*34052837	0	0	0	0	0	0	0	0	0	0	0	0	0	0.233333	0	0	0	0	0	0	0	0	0	0	0	0	0.944566	0.29961
chr21*34828385	0	0	0	0.809091	0	0	0	0	0	0	0	0	0	0	0	0	0	0	0	0	0	0	0	0	0	0	0.0157391	0.0232009
chr1*53238257	0	0	0	0	0	0	0	0	0	0	0	0	0	0	0	0.642857	0	0.307692	0	0	0.333333	0	0.25	0	0	0	0.413647	0.17772
chr5*169661994	0.617021	0.586207	0.541667	0.227273	0.25	0	0.697674	0.411765	0	0	0	0.27027	0	0.166667	0	0	0	0	0	0	0	0	0	0	0	0	1.52369e-05	0.000141181
chr18*62046105	0	0	0	0	0.82963	0	0	0	0	0.259259	0	0	0	0	0	0	0	0	0	0	0	0	0	0	0	0	0.0278534	0.0354488
chr1*3696980	0	0.789744	0	0.712418	0	0	0	0	0	0	0	0	0	0	0	0	0	0	0	0	0	0	0	0	0	0	0.0901558	0.0797107
chr22*41973276	0	0	0	0	0	0	0	0	0	0	0	0.798742	0	0	0	0	0	0	0	0	0	0	0	0	0	0	0.377621	0.16729
chr5*118173345	0	0.552632	0.870968	0.864865	0.674419	0	0	0	0	0	0	0	0	0	0	0	0	0	0	0	0	0	0	0	0	0	3.5649e-06	3.65084e-05
chr16*53543666	0	0	0	0	0	0	0	0	0	0	0	0	0	0	0	0	0	0	0	0.723404	0	0	0.884615	0	0	0	0.767858	0.273771
chr1*16933144	0	0	0	0.461538	0	0	0	0	0	0	0	0	0	0	0	0	0	0	0	0	0	0	0	0.692308	0	0	0.119511	0.0963757
chr1*13038795	0	0	0	0	0	0	0	0	0	0	0	0	0	0	0	0.00729927	0.0189873	0	0.0140845	0.0176991	0.621818	0.689189	0.575	0.731092	0	0	0.551319	0.224635
chr5*70417308	0	0	0	0	0.555556	0	0.0833333	0	0	0	0	0	0	0	0	0	0	0	0	0	0	0	0	0	0	0	0.0185652	0.02635
chr8*18430179	0	0	0	0	0	0	0	0	0.490909	0.804878	0	0	0	0	0	0	0	0	0	0	0	0	0	0	0	0	0.0340015	0.0410933
chr18*12672012	0	0	0	0	0	0	0	0	0	0	0	0	0	0	0	0	0	0	0	0	0	0	0	0	0	0	NA	NA
chrX*24807053	0	0	0	0	0	0	0.00358423	0	0	0	0	0	0.00543478	0	0	0	0	0	0	0	0	0	0	0	0	0	0.819815	0.277623
chr7*81753141	0	0	0	0.618182	0	0.823529	0	0	0.550725	0.377358	0	0.3	0	0	0	0	0	0	0	0	0	0	0	0	0	0	0.0577465	0.0613635
chr13*70210591	0.886792	0	0	0	0	0	0	0	0.777778	0	0	0	0	0	0	0	0	0	0	0	0	0	0	0	0	0	0.321496	0.158729
chr20*48570418	0.729167	0.875	0.702703	0	0	0	0	0	0	0	0	0	0	0	0	0	0	0	0	0	0	0	0	0	0	0	6.33887e-19	2.09449e-17
chr19*59062084	0	0	0	0	0	0	0	0	0	0	0	0	0	0	0	0	0	0	0	0	0	0.2	0	0	0.608696	0	0.25337	0.132202
chr9*135565267	0	0	0	0	0	0	0	0	0	0	0	0	0	0	0	0	0	0	0	0	0	0	0	0	0	0	NA	NA
chr1*142592661	0	0	0	0	0	0	0	0	0	0	0	0	0	0	0	0	0	0	0	0.0588235	0	0	0	0	0	0	0.944566	0.29961
chr11*63394246	0	0	0.625	0.863636	0	0	0	0	0	0	0	0	0	0	0	0	0	0	0	0	0	0	0	0	0	0	0.0546063	0.0588842
chr9*128201098	0	0	0	0	0	0	0	0	0	0.0123457	0	0	0	0	0	0	0	0	0	0	0	0	0	0	0	0	0.377621	0.16729
chr12*54679032	0	0.125	0	0	0	0	0.428571	0	0	0	0	0	0	0.666667	0	0	0	0	0	0	0	0	0	0	0	0	0.863609	0.286267
chr2*101622882	0	0.4	0	0	0	0	0.766667	0	0	0	0	0	0	0	0	0.428571	0	0	0	0	0	0	0	0	0	0	0.437464	0.186762
chr13*101307146	0	0.333333	0	0.6	0	0	0	0	0	0	0	0	0	0	0	0	0	0	0	0	0	0	0	0	0	0	0.0402167	0.0464874
chr5*156904950	0	0	0	0.733333	0	0	0	0	0	0	0	0	0	0	0	0	0	0	0	0	0	0	0	0	0	0	0.0157391	0.0232009
chr15*90750014	0	0	0	0	0	0	0	0	0	0	0	0	0	0	0	0	0	0.125	0.157895	0.136364	0.0588235	0.125	0	0	0	0	0.183225	0.107457
chr2*71409257	0	0.767442	0.8	0.411765	0	0.64	0	0	0	0	0	0	0	0	0	0	0	0	0	0	0	0	0	0	0	0	0.010652	0.0232009
chr22*17591267	0	0.764706	0	0	0	0	0	0.886598	0.380952	0	0	0	0	0	0	0	0	0	0	0	0	0	0	0	0	0	0.300388	0.151598
chr17*74386818	0	0	0	0	0	0.541667	0	0	0.857143	0	0	0	0	0	0	0	0	0	0	0	0	0	0	0	0	0	0.3889	0.170561
chr6*76389037	0	0	0	0	0.863636	0.770833	0	0	0	0	0	0	0	0	0	0	0	0	0	0	0	0	0	0	0	0	0.0703929	0.0702015
chr4*68562	0	0	0	0.25	0.125	0	0	0	0	0	0	0	0.307692	0	0.125	0	0	0	0	0	0	0	0	0	0	0	0.0680205	0.0685436
chr9*74480775	0	0	0	0	0	0.454545	0	0	0	0	0	0	0	0	0	0	0	0	0	0	0	0	0	0	0	0	0.165126	0.099949
chr4*123706151	0	0	0	0	0.75	0	0	0	0.83871	0	0	0	0	0	0	0	0	0	0	0	0	0	0	0	0	0	0.162725	0.099949
chr3*69174333	0	0	0	0	0.2	0.75	0	0	0	0	0	0	0	0	0	0	0	0	0	0	0	0	0	0	0	0	0.169354	0.101767
chr19*44537851	0	0	0	0	0	0	0	0	0	0	0	0	0	0	0	0	0	0	0	0	0	0	0	0	0	0	NA	NA
chr1*82061812	0	0	0	0	0	0	0	0	0	0	0	0	0	0	0	0.2	0.6	0.5	0.714286	0	0	0	0	0	0	0	0.403379	0.174983
chr2*209221094	0	0	0	0	0	0	0	0	0	0	0	0.8	0	0	0	0	0	0	0	0	0	0	0	0	0	0	0.377621	0.16729
chr20*47105220	0	0	0	0.71875	0	0	0	0.261538	0	0	0	0	0	0.4	0	0	0	0	0	0	0	0	0	0	0	0	0.125794	0.099949
chr8*106468920	0	0	0	0	0	0	0	0	0	0	0	0	0	0	0	0	0	0	0	0	0	0	0	0	0	0	NA	NA
chr16*84282565	0	0	0	0	0	0	0	0	0.608696	0	0	0	0.86	0	0	0	0	0	0	0	0	0	0	0	0	0	0.892761	0.292557
chr7*135611910	0.0972222	0.587368	0.504762	0	0	0	0	0	0	0	0	0	0	0	0	0	0	0	0	0	0	0	0	0	0	0	1.71653e-05	0.000155664
chr13*20246341	0	0	0	0.2	0.78125	0	0.5	0.735294	0	0	0	0	0.666667	0	0	0	0	0	0	0	0	0	0	0	0	0	0.0239658	0.031556
chr3*183867997	0	0	0	0	0	0	0	0	0	0	0	0	0	0	0	0	0.0769231	0.125	0	0	0.125	0	0	0	0	0	0.55184	0.224711
chr20*35380596	0	0	0	0.689655	0.142857	0	0	0	0	0	0	0.454545	0	0	0	0	0	0	0	0	0	0	0	0	0	0	0.00731847	0.0193892
chr1*149914466	0	0	0	0	0.333333	0	0	0	0	0	0	0.526316	0	0	0	0	0	0	0	0	0	0	0	0	0	0	0.245428	0.128749
chrM*2354	0	0	0	0	0	0	0	0	0	0	0	0	0	0	0	0.00196464	0.00118483	0.00116009	0.00282885	0	0	0.00371747	0	0	0	0	0.268285	0.138567
chr1*569803	0	0	0	0	0	0	0	0	0	0	0	0	0	0	0	0.0848214	0.15493	0.103896	0.0705128	0.0538117	0.0783133	0.151163	0.105882	0	0	0	0.00797477	0.0208753
chr1*149913666	0	0	0	0.642857	0	0.690476	0	0	0.482759	0.84	0	0.489362	0	0	0	0	0	0	0	0	0	0	0	0	0	0	0.0163864	0.023975
chr1*45244428	0	0.75	0	0	0	0	0	0	0	0	0	0	0	0	0	0	0	0	0	0	0	0	0.7	0	0	0	0.604467	0.23879
chr1*149913475	0	0	0	0	0	0.842975	0	0	0	0.696429	0	0	0	0	0	0	0	0	0	0	0	0	0	0	0	0	0.313251	0.155837
chr5*93855571	0	0	0.272727	0	0	0	0.214286	0	0	0	0	0	0	0	0	0	0	0	0	0	0	0	0	0	0	0	0.220984	0.119467
chr16*59296507	0	0	0	0.8	0	0	0	0	0	0	0	0	0	0	0	0	0	0	0	0	0	0	0	0	0	0	0.0157391	0.0232009
chr2*208620134	0	0	0	0.717391	0	0	0	0	0.865854	0.6	0	0	0	0	0	0	0	0	0	0	0	0	0	0	0	0	0.0375624	0.0442666
chr10*109671430	0	0	0	0	0	0	0	0.384615	0	0	0	0	0	0	0.636364	0	0	0	0	0	0	0	0	0	0	0	0.846757	0.282557
chr9*68434070	0	0.75	0.833333	0	0	0	0	0	0	0	0	0	0	0	0	0	0	0	0	0	0	0	0	0	0	0	0.000618841	0.00310671
chr12*1295405	0	0	0	0.2	0	0.0769231	0	0	0	0	0	0	0	0	0	0	0	0	0	0	0	0	0	0	0	0	0.02849	0.0360494
chr8*33896133	0	0.5	0	0.6	0.756757	0.888889	0	0	0	0	0	0	0	0	0	0	0	0	0	0	0	0	0	0	0	0	0.0023247	0.0079825
chr15*93255186	0	0	0	0	0	0.833333	0	0	0	0	0	0	0	0	0	0	0	0	0	0	0	0	0	0	0	0	0.165126	0.099949
chr2*242615472	0	0	0	0	0	0	0	0	0	0	0	0	0	0.287234	0	0	0	0	0.793388	0.893617	0	0	0	0	0.163265	0	0.672755	0.258082
chr4*109331351	0	0	0	0	0	0	0	0	0	0	0	0	0.0909091	0.2	0	0	0	0	0	0	0	0	0	0	0	0	0.816989	0.277273
chr13*54441641	0	0	0	0	0	0	0	0	0.612903	0	0	0	0.255814	0	0.738095	0	0	0	0	0	0	0	0	0	0	0	0.828606	0.279267
chr12*118684467	0	0	0.0208333	0	0	0	0	0	0	0	0	0	0	0	0	0.011976	0	0	0	0	0	0.00257069	0	0	0	0	0.390189	0.170742
chr4*77678121	0	0	0	0.833333	0	0	0	0	0.6	0	0	0	0	0	0	0	0	0	0	0	0	0	0	0	0	0	0.0812667	0.0755222
chr19*40269493	0	0	0	0	0	0	0	0	0	0	0	0	0.614286	0	0	0	0.847458	0.489796	0.758621	0.818182	0	0	0.558824	0	0	0	0.0609602	0.0634313
chr8*10127582	0	0	0	0	0	0	0	0	0.545455	0	0	0	0	0	0	0	0	0	0	0	0	0	0	0	0	0	0.377621	0.16729
chr12*57619805	0	0	0	0	0	0.263158	0	0	0.454545	0	0	0	0	0	0	0	0	0	0	0	0	0	0	0	0	0	0.395019	0.172296
chr17*57656854	0	0	0	0	0	0	0	0	0	0	0	0	0.833333	0.466667	0	0	0.870968	0	0	0	0	0	0	0	0	0	0.565365	0.228182
chr15*32474232	0	0	0	0	0	0	0	0	0	0	0	0	0	0	0	0.115942	0.232143	0.0666667	0.185484	0.321739	0	0	0	0	0	0	0.285712	0.146046
chr12*69237740	0	0	0	0	0	0	0	0	0	0	0	0	0	0	0	0	0	0	0	0	0	0	0	0	0	0	NA	NA
chr5*72801321	0	0	0	0.529412	0	0	0	0	0	0	0	0	0	0	0	0.176471	0	0	0	0	0	0	0	0	0	0	0.0378394	0.0445331
chr3*63042489	0	0	0	0	0.833333	0	0	0	0	0	0	0	0	0	0	0	0	0	0	0	0	0	0	0	0	0	0.0157391	0.0232009
chr8*7924793	0	0	0	0	0	0	0	0	0	0.833333	0	0	0	0	0	0.111111	0	0	0	0	0	0	0	0	0	0	0.413506	0.17772
chr6*116579808	0	0	0	0	0	0	0	0	0	0	0	0	0	0	0	0.0769231	0	0.214286	0.0967742	0	0	0.192308	0.421053	0	0	0	0.371446	0.16729
chr22*19429189	0	0	0.444444	0	0.636364	0	0	0	0.5	0	0	0	0	0	0.388889	0	0	0	0	0	0	0	0	0	0	0	0.351227	0.165968
chr3*196313104	0	0	0	0	0	0	0	0	0.655172	0	0	0	0	0	0	0	0	0	0	0	0	0	0	0	0	0	0.377621	0.16729
chr1*13217015	0	0	0	0	0	0	0	0	0	0	0	0	0	0	0	0	0	0	0	0	0.2	0.545455	0	0	0	0	0.838766	0.280586
chr10*82370671	0	0	0	0	0	0	0	0	0	0	0	0	0	0	0	0	0	0	0	0	0	0	0	0	0	0	NA	NA
chr6*34844562	0	0	0	0	0.666667	0	0	0	0	0	0	0	0	0	0	0	0	0	0	0	0	0	0	0	0	0	0.0157391	0.0232009
chr3*48787514	0	0	0	0.818182	0	0	0	0	0	0	0	0	0	0	0	0	0	0	0	0	0	0	0	0	0	0	0.0157391	0.0232009
chr4*188925496	0	0	0	0	0	0	0	0	0	0	0	0	0.885496	0.86747	0	0	0	0	0	0	0	0	0.777778	0	0	0	0.523554	0.217468
chr14*21966004	0	0	0	0	0	0.444444	0	0	0	0	0	0	0	0	0	0	0	0	0	0	0	0	0	0	0	0	0.165126	0.099949
chr9*107752874	0	0	0	0	0	0.75	0	0	0	0	0	0	0	0	0	0	0	0	0	0	0	0	0	0	0	0	0.165126	0.099949
chr8*80870272	0.333333	0.4	0	0	0	0	0	0	0	0	0	0	0	0	0	0	0	0	0	0	0	0	0	0	0	0	0.000680744	0.00310671
chr8*22273458	0	0	0	0	0	0	0	0	0.863636	0	0	0	0	0	0	0	0	0	0	0	0	0	0	0	0	0	0.377621	0.16729
chr8*180116	0.792453	0.684211	0	0	0	0	0	0	0	0	0	0	0	0	0	0	0	0	0	0	0	0	0	0	0	0	0.000647614	0.00310671
chrX*18851576	0	0	0	0.787234	0	0	0	0	0	0	0	0	0	0	0	0	0.64	0	0	0	0	0	0	0	0	0	0.212328	0.119467
chr3*10284991	0.823529	0.764706	0	0.777778	0	0	0	0	0	0	0	0	0	0	0	0	0	0	0	0	0	0	0	0	0	0	0.00347958	0.0109469
chr18*23597039	0	0	0	0	0.454545	0	0.2	0	0	0	0	0	0	0	0	0	0	0	0	0	0	0	0	0	0	0	0.0318961	0.0390883
chr3*154601417	0	0	0.555556	0	0	0	0	0	0	0	0	0.72	0	0	0	0	0	0	0	0	0	0	0	0	0	0	0.370619	0.16729
chr2*235703725	0	0	0	0	0	0	0	0	0	0	0	0	0	0	0	0	0	0	0	0	0	0	0	0	0	0	NA	NA
chr15*73774274	0	0	0	0.529412	0	0	0	0	0	0	0	0	0	0	0	0	0	0	0	0	0	0	0	0	0	0	0.0157391	0.0232009
chr3*185209004	0	0	0	0	0	0	0	0	0	0.367347	0	0	0	0	0	0	0	0	0	0	0	0	0.272727	0	0	0	0.710431	0.268535
chr14*35209824	0	0	0	0	0	0	0	0	0	0	0	0	0	0	0	0.142857	0	0.428571	0	0	0	0	0.25	0	0	0	0.636978	0.248052
chr5*177482684	0	0.0222222	0	0	0	0	0	0	0	0	0	0	0	0	0	0.00657895	0.00704225	0.00722022	0.0147783	0	0	0.0307692	0.0163934	0	0	0	0.376059	0.16729
chr11*62621022	0	0	0	0	0	0	0	0	0	0	0	0	0.363636	0	0	0	0	0	0	0.285714	0	0	0	0	0	0	0.769762	0.273771
chr7*81753147	0	0	0	0	0	0	0	0	0.859375	0	0	0.5	0	0	0	0	0	0	0	0	0	0	0	0	0	0	0.0365128	0.0433212
chr3*186264362	0	0	0	0	0	0	0	0	0	0	0	0	0	0	0	0	0	0	0	0	0	0	0	0	0	0	NA	NA
chr8*56963615	0	0	0	0	0	0	0	0	0	0	0	0	0.8	0	0.4	0	0	0	0	0	0	0	0	0	0	0	0.807208	0.276094
chr4*165634953	0	0	0	0.645161	0	0	0	0	0	0.737864	0	0	0	0	0	0	0	0	0	0	0	0	0	0	0	0	0.167932	0.101194
chr18*42093175	0.266667	0	0	0	0.642857	0	0	0	0	0	0	0	0	0	0	0	0	0	0	0	0	0	0	0	0	0	0.0302977	0.0375935
chr10*109671120	0	0	0	0	0	0.416667	0.454545	0.818182	0	0	0	0.105263	0	0	0	0	0	0	0	0	0	0	0	0	0	0	8.76483e-09	1.21819e-07
chr2*91768276	0	0	0	0	0	0	0.0625	0	0	0	0	0	0	0	0	0	0	0	0	0	0	0	0	0	0	0	0.165126	0.099949
chr1*173672138	0	0	0	0	0	0.2	0	0	0	0	0	0	0	0	0	0	0	0	0	0	0	0	0	0	0	0	0.165126	0.099949
chr18*29648844	0	0	0	0	0	0	0	0	0	0	0	0	0	0	0	0	0	0	0	0	0	0	0	0	0	0	NA	NA
chr5*156904649	0	0.57906	0.388889	0	0	0	0	0	0	0	0	0	0	0	0	0	0	0	0	0	0	0	0	0	0	0	0.00111006	0.00434889
chr2*242486268	0.00625279	0.00949367	0	0	0.00531915	0.00288462	0	0	0.0286225	0.165242	0.0212766	0.346062	0	0	0	0.00242131	0.00153846	0	0	0.00275989	0	0	0.00284495	0	0	0	0.014831	0.0232009
chr14*21966041	0	0	0	0.792453	0	0	0	0	0	0	0	0	0	0	0	0	0	0	0	0	0	0	0	0	0	0	0.0157391	0.0232009
chr7*65228507	0	0	0	0	0	0	0	0	0	0	0	0	0	0	0	0	0.428571	0	0	0	0	0	0	0	0.5	0.560976	0.0209712	0.0289403
chr2*242486521	0.8	0.56	0.519824	0	0	0.00447427	0	0	0.231405	0	0	0	0.371859	0.35461	0	0	0	0	0	0	0	0	0	0	0	0	1.54432e-05	0.00014234
chr1*21253675	0	0	0	0	0.44	0	0	0	0	0	0	0	0	0	0	0	0	0	0	0	0	0	0	0	0	0	0.0157391	0.0232009
chr10*109671495	0	0	0	0	0	0	0.5625	0	0	0	0	0	0	0	0.125	0	0	0	0	0	0	0	0	0	0	0	0.212242	0.119467
chr11*4596141	0	0	0	0	0	0	0	0	0	0	0.824484	0	0	0	0	0	0	0.875	0	0	0	0	0.8125	0	0	0	0.812484	0.27671
chr8*13564247	0	0	0	0	0	0	0	0	0	0	0	0	0	0	0	0	0	0	0	0	0	0	0	0	0	0	NA	NA
chr20*33805871	0	0	0	0	0	0	0	0	0	0	0	0	0	0	0	0.571429	0.333333	0.5	0.473684	0	0	0	0	0	0	0	0.322649	0.159035
chr18*61057306	0	0.87013	0	0	0	0.454545	0	0	0	0	0	0	0	0	0	0	0	0	0	0	0	0	0	0	0	0	0.211211	0.1192
chr5*112197082	0	0	0	0.549296	0.503546	0	0.591667	0.434066	0	0	0	0	0	0	0	0.186312	0.181818	0	0.0869565	0.326923	0	0	0	0.636364	0.32	0	0.00254134	0.00860823
chr1*3697418	0	0	0	0.736842	0	0	0	0	0.897436	0	0	0	0	0	0	0	0	0	0	0	0	0	0	0	0	0	0.182823	0.10733
chrX*70277805	0	0	0	0	0.277778	0	0	0	0	0	0	0	0	0	0	0	0	0	0	0	0	0	0	0	0	0	0.0157391	0.0232009
chr19*53569080	0	0.578947	0	0	0	0.777778	0	0	0	0	0	0	0	0	0	0	0	0	0	0	0	0	0	0	0	0	0.22008	0.119467
chr11*78456543	0	0	0	0.473684	0	0	0	0	0	0	0	0	0	0	0	0	0	0	0	0	0	0	0	0	0	0	0.0157391	0.0232009
chr15*44139100	0	0	0	0	0	0	0	0	0	0	0	0	0	0	0	0	0	0	0	0	0	0	0	0	0	0	NA	NA
chrX*128166361	0	0	0	0	0	0	0	0	0	0	0	0	0	0	0	0	0	0	0	0	0	0	0	0	0	0	NA	NA
chr9*103958546	0	0.75	0	0	0	0.583333	0	0	0	0	0	0	0	0	0	0	0	0	0	0	0	0	0	0	0	0	0.220826	0.119467
chr20*45114992	0	0.727273	0	0	0	0	0	0	0.555556	0	0	0	0	0	0	0	0	0	0	0	0	0	0	0	0	0	0.302492	0.152134
chr7*117357396	0	0	0.266667	0	0.7	0	0.363636	0	0	0	0	0	0	0	0	0	0	0	0	0	0	0	0	0	0	0	0.0593475	0.0623834
chr1*150479790	0	0	0	0	0	0	0	0	0	0	0	0	0	0	0	0	0	0	0	0.0833333	0	0	0	0	0	0	0.944566	0.29961
chr7*5190103	0	0	0.666667	0	0	0	0	0	0	0	0	0	0	0	0	0	0	0	0	0	0	0	0	0	0	0	0.165126	0.099949
chr3*195445154	0	0	0	0	0	0	0	0	0.542056	0	0	0	0	0	0	0	0	0	0	0	0	0	0	0	0	0	0.377621	0.16729
chr13*56616981	0	0	0	0	0	0.875	0	0	0	0	0	0	0	0	0	0	0	0	0	0	0	0	0	0	0	0	0.165126	0.099949
chr1*13329189	0	0	0	0	0	0	0	0	0	0	0	0	0.0769231	0	0.285714	0	0	0.25	0	0	0	0	0	0	0	0	0.644295	0.249791
chr19*20259960	0	0	0	0	0	0	0	0	0	0	0	0	0.875	0.777778	0	0	0	0	0	0	0	0	0	0	0	0.5	0.789715	0.274507
chr12*125515309	0	0.848564	0	0	0	0	0	0	0	0	0	0	0	0	0	0	0	0	0	0	0	0	0	0	0	0	0.165126	0.099949
chr1*13182853	0	0	0	0	0	0	0	0	0	0	0	0	0	0	0	0	0.880952	0.815965	0.8944	0	0	0	0	0	0	0	0.522423	0.217468
chr14*45403374	0	0	0	0	0	0.191257	0	0	0	0.356436	0	0	0	0	0	0	0	0	0	0	0	0	0	0	0	0	0.399396	0.173945
chr17*9819754	0	0	0	0	0	0.5	0	0	0	0	0	0	0	0	0	0	0	0	0	0	0	0	0	0	0	0	0.165126	0.099949
chrX*19182591	0	0	0	0	0	0	0	0	0	0	0	0	0	0	0	0	0	0	0	0	0	0	0	0	0	0	NA	NA
chr15*43408363	0	0	0	0	0	0.125	0	0	0.333333	0	0	0	0	0	0	0.428571	0	0	0	0	0	0	0	0	0	0	0.908201	0.296396
chr18*36120432	0	0	0	0	0	0	0	0.555556	0	0	0	0	0.272727	0	0	0	0	0	0	0	0	0	0	0	0	0	0.336913	0.162896
chr4*76454955	0	0	0.75	0	0	0	0	0	0	0	0	0	0	0	0	0	0	0	0	0	0	0	0	0	0	0	0.165126	0.099949
chr12*31944542	0	0	0	0	0	0	0	0	0	0	0	0	0	0	0	0	0.166667	0	0	0	0	0	0.6	0	0	0	0.863923	0.286267
chr9*136218284	0	0	0	0	0	0	0	0	0	0	0	0	0	0	0	0.611111	0.5	0	0	0	0	0.578947	0	0	0	0	0.526281	0.21819
chr1*214529574	0	0	0	0.869565	0	0	0	0.333333	0	0	0	0	0	0	0	0	0	0	0	0	0	0	0	0	0	0	0.028416	0.0360077
chr8*82570055	0	0	0.789474	0.636364	0.642857	0	0	0	0	0	0	0	0	0	0	0	0	0	0	0	0	0	0	0	0	0	0.000223394	0.00157747
chr3*149459018	0	0	0.877551	0	0	0	0	0	0	0	0	0	0	0	0	0	0	0	0	0	0	0	0	0	0	0	0.165126	0.099949
chr1*19934679	0	0	0	0	0	0	0	0	0	0	0.333333	0	0	0	0	0.666667	0	0	0	0.636364	0	0	0	0	0	0	0.83842	0.280586
chr8*12456931	0	0	0	0	0	0	0	0	0	0	0	0	0	0	0	0	0	0	0	0	0	0	0	0	0	0	NA	NA
chr2*59482981	0	0	0	0	0	0	0.3	0	0	0	0	0	0	0	0	0	0	0	0	0	0	0	0	0	0	0	0.165126	0.099949
chr17*19349412	0	0	0	0.333333	0	0	0	0.222222	0	0	0	0	0	0	0	0	0	0	0.263158	0.208333	0	0.363636	0.75	0	0	0	0.599603	0.237458
chr18*63993696	0	0	0	0.846154	0	0	0	0	0	0	0	0	0	0	0	0	0	0	0	0	0	0	0	0	0	0	0.0157391	0.0232009
chr9*19373336	0	0	0	0	0	0	0	0.580645	0.612903	0	0	0	0	0	0	0	0	0	0	0	0	0	0	0	0	0	0.346351	0.165044
chr8*3169049	0	0	0	0	0	0.745098	0	0	0	0.8	0	0	0	0	0	0	0	0	0	0	0	0	0	0	0	0	0.34853	0.165564
chr1*1650832	0	0	0	0.481481	0	0.492537	0	0.734177	0.512821	0	0	0	0	0.395349	0.55	0	0	0	0	0	0	0	0	0	0	0	0.216344	0.119467
chr17*41437753	0	0	0	0	0	0	0	0	0	0	0	0	0	0	0	0	0	0.0344828	0	0	0	0	0	0	0.111111	0	0.245481	0.128749
chr1*7904552	0	0.844828	0.8	0	0	0	0	0	0	0	0	0	0	0	0	0	0	0	0	0	0	0	0	0	0	0	0.000597111	0.00310671
chr4*79773942	0	0	0	0	0.877193	0	0	0	0	0	0	0	0	0	0	0	0	0	0	0	0	0	0	0	0	0	0.0157391	0.0232009
chr10*98510681	0	0	0	0	0.666667	0	0	0	0	0.2	0.333333	0	0.615385	0	0	0	0	0	0	0	0	0	0	0	0	0	0.326123	0.159931
chr7*87035013	0	0	0	0	0	0.653333	0	0	0	0	0	0	0	0	0	0	0	0	0	0	0	0	0	0	0	0	0.165126	0.099949
chr7*105097466	0.797753	0	0	0	0	0	0.652174	0	0	0	0	0	0	0	0	0	0	0	0	0	0	0	0	0	0	0	0.221543	0.119467
chr12*2301613	0.183673	0.05	0	0	0	0	0	0	0	0	0	0	0	0	0	0	0	0	0	0	0	0	0	0	0	0	0.0180557	0.0258541
chr17*18562131	0	0	0	0	0	0	0	0	0	0	0	0	0.3125	0	0.65	0	0	0	0	0	0	0	0	0	0	0	0.811216	0.276686
chr15*55511213	0.166667	0	0.828571	0	0.892473	0	0	0	0	0	0	0.625	0	0	0	0	0	0	0	0	0	0	0	0	0	0	0.0985752	0.0841263
chr6*57467107	0	0	0	0	0.821429	0	0	0	0	0	0	0	0	0	0	0	0	0	0	0	0	0	0	0	0	0	0.0157391	0.0232009
chr1*13219149	0	0	0	0	0	0	0	0	0.618182	0	0	0	0	0	0	0	0	0	0	0	0	0	0.736842	0	0	0	0.855957	0.284921
chr3*124394277	0	0	0	0	0.4	0	0.166667	0	0	0	0	0	0	0	0	0	0	0	0	0	0	0	0	0	0	0	0.0304125	0.0376655
chr1*13183472	0	0	0	0	0	0	0	0	0.752896	0	0	0	0	0	0	0	0.696429	0.786127	0.776978	0.820755	0	0	0.824818	0	0	0	0.295163	0.149782
chr15*75662346	0	0	0	0.770833	0	0	0	0	0	0	0	0	0	0	0	0	0	0	0	0	0	0	0	0	0	0	0.0157391	0.0232009
chr3*156262095	0	0	0	0	0	0	0	0	0	0	0	0	0	0	0	0	0	0	0.5	0	0	0	0	0.591837	0	0	0.554403	0.225327
chr17*4461129	0	0	0	0	0	0	0	0	0	0	0	0.416667	0	0	0	0	0	0	0	0	0	0	0	0	0	0	0.377621	0.16729
chr8*3169417	0	0	0	0	0.583333	0	0.767442	0	0	0	0	0.454545	0	0	0	0	0	0	0	0	0	0	0	0	0	0	0.19747	0.113568
chr15*59912821	0	0.714286	0.5	0	0	0	0	0	0	0	0	0	0	0	0	0	0	0	0	0	0	0	0	0	0	0	0.000989775	0.00403097
chr17*56497674	0	0	0	0	0	0.83871	0	0.878788	0	0	0	0	0	0	0	0	0	0	0	0	0	0	0	0	0	0	0.000595018	0.00310671
chr16*22299874	0	0.5	0	0	0	0	0	0	0	0	0	0	0	0	0	0	0	0	0	0	0	0	0	0	0	0	0.165126	0.099949
chr19*58051975	0	0	0	0.809524	0	0	0	0	0	0	0	0	0	0	0	0	0	0	0	0	0	0	0	0	0	0	0.0157391	0.0232009
chr12*13028826	0	0	0	0	0	0	0	0	0	0	0	0	0	0	0	0	0	0.4	0.333333	0	0	0	0	0	0	0	0.767069	0.273771
chr13*30780781	0	0	0	0.137931	0	0	0	0	0	0	0	0	0	0	0	0	0	0	0	0	0	0	0	0	0	0	0.0157391	0.0232009
chr11*47212890	0	0	0	0	0	0	0	0	0	0	0	0	0	0	0	0	0	0.833333	0	0	0	0.5	0	0	0	0	0.7895	0.274487
chr7*57008634	0	0	0	0	0	0	0	0	0	0	0	0	0	0	0	0	0	0	0	0	0	0	0	0	0	0	NA	NA
chr18*57611177	0	0	0.770642	0	0	0	0	0	0	0	0	0	0	0	0	0	0	0	0	0	0	0	0	0	0	0	0.165126	0.099949
chr8*180845	0.657534	0.541667	0.6875	0	0.377778	0	0	0	0	0	0	0.25	0	0	0	0	0	0	0	0	0	0	0	0	0	0	7.57204e-09	1.07808e-07
chr20*47105152	0	0	0	0	0.611111	0	0	0	0.842105	0	0	0	0	0	0	0	0	0	0	0	0	0	0	0	0	0	0.212774	0.119467
chr5*118173627	0.212766	0.5	0.181818	0	0.727273	0.818182	0	0	0	0	0	0	0	0	0	0	0	0	0	0	0	0	0	0	0	0	0.0493808	0.0546284
chr11*111370610	0	0	0	0	0	0	0	0	0	0	0	0	0	0	0	0	0	0	0	0	0	0	0	0	0	0	NA	NA
chr1*102252078	0	0	0	0	0	0	0	0	0	0.0131579	0	0	0.025974	0	0	0	0	0	0	0	0	0	0	0	0	0	0.936908	0.29961
chr1*54405683	0	0	0	0	0.688716	0	0.640449	0.301205	0	0	0	0	0	0	0	0	0	0	0	0	0	0	0	0	0	0	0.0126006	0.0232009
chr1*33475791	0	0	0	0.58805	0.594697	0	0.50303	0.223529	0	0	0	0	0	0	0	0	0	0	0	0	0	0	0	0	0	0.548148	0.000124385	0.000942971
chr10*132294714	0	0	0	0.142857	0	0	0	0	0.212121	0	0	0	0	0	0	0	0	0	0	0	0	0	0	0	0	0	0.230854	0.12303
chr1*60427538	0	0	0	0	0	0.818182	0	0	0	0	0	0	0	0	0	0	0	0	0	0	0	0	0	0	0	0	0.165126	0.099949
chr7*107100023	0	0.285714	0	0	0	0	0	0	0	0	0	0	0	0	0	0	0	0	0	0	0	0	0	0	0	0	0.165126	0.099949
chr6*76388872	0	0	0	0.83871	0.833333	0.484848	0	0	0	0	0	0	0	0	0	0	0	0	0	0	0	0	0	0	0	0	5.14685e-09	7.57418e-08
chr19*22582738	0	0	0	0	0	0	0	0	0	0	0	0.6	0	0	0	0	0	0	0	0	0	0	0	0	0	0	0.377621	0.16729
chr7*56079548	0	0	0	0.357143	0	0	0	0	0	0	0	0	0	0	0	0	0	0.0714286	0	0.571429	0	0	0	0.142857	0	0.6	0.337989	0.163163
chr2*141186167	0	0.142857	0	0	0.5	0	0	0	0	0	0	0	0	0	0	0	0	0	0	0	0	0	0	0	0	0	0.0234223	0.0310976
chr1*192685460	0	0.148148	0	0.04	0	0.03125	0	0	0.0952381	0	0	0.027027	0.05	0.0357143	0	0	0	0	0	0	0	0	0	0	0	0	0.487138	0.205345
chr22*19429120	0	0	0	0	0	0	0	0	0	0	0	0.666667	0	0	0	0	0	0	0	0	0	0	0	0	0	0	0.377621	0.16729
chr8*19361946	0	0.333333	0	0.826087	0	0	0	0	0.675	0	0	0	0	0	0	0	0	0	0	0	0	0	0	0	0	0	0.136418	0.099949
chr1*567486	0	0	0.217391	0	0.259259	0	0	0	0	0	0	0	0	0	0	0	0	0	0	0	0	0	0	0	0.0555556	0	0.0781922	0.0742582
chr7*43687168	0.324074	0.436975	0.172	0	0	0	0	0	0	0	0	0	0	0	0	0	0	0	0	0	0	0	0	0	0	0	1.61181e-08	2.18809e-07
chr16*88874521	0	0	0	0	0	0	0	0	0	0	0	0	0.133333	0	0.142857	0	0	0	0	0	0	0	0	0	0	0	0.763911	0.273771
chr8*104411108	0	0	0	0.733333	0	0	0	0	0	0	0	0	0	0	0	0	0	0	0	0	0	0	0	0	0	0	0.0157391	0.0232009
chr1*564520	0	0	0	0	0	0	0	0	0	0	0	0	0	0	0	0.137931	0.333333	0	0.181818	0.117647	0	0	0	0	0	0	0.436038	0.186244
chr2*68407662	0	0	0	0	0	0	0	0	0	0	0	0	0	0	0	0	0	0	0	0	0	0	0	0	0	0	NA	NA
chr1*226172255	0	0	0	0	0	0.893617	0	0	0	0	0	0	0	0	0	0	0	0	0	0	0	0	0	0	0	0	0.165126	0.099949
chr11*44082285	0	0	0	0	0	0.794118	0	0	0	0	0	0.594595	0	0	0	0	0	0	0	0	0	0	0	0	0	0	0.299768	0.151373
chr12*4135494	0	0	0	0	0	0	0	0	0	0	0	0	0	0	0	0	0	0	0	0	0	0	0	0	0	0	NA	NA
chr18*62351399	0	0	0	0.755556	0	0	0	0	0	0	0	0	0	0	0	0	0	0	0	0	0	0	0	0	0	0	0.0157391	0.0232009
chr5*134262422	0	0	0	0	0	0	0	0	0	0	0	0	0	0	0	0.333333	0.555556	0	0.666667	0.5	0.5	0.625	0.5	0	0	0	0.0160502	0.0235999
chr6*132781441	0	0.407407	0.4	0	0	0	0	0	0	0	0	0	0	0	0	0	0	0	0	0	0	0	0	0	0	0	0.000590177	0.00310671
chr14*70838994	0	0	0	0.666667	0	0	0	0	0	0	0	0	0	0.8	0.588235	0	0	0	0	0	0	0	0	0	0	0	0.494272	0.208122
chrX*23855087	0	0	0	0	0	0	0	0	0	0	0	0	0	0	0	0	0	0	0	0	0	0	0	0.5	0.125	0.571429	4.15544e-06	4.20642e-05
chr1*13695105	0	0	0	0	0	0	0	0	0	0	0	0	0	0	0	0	0.181818	0.25	0	0	0	0	0	0	0.142857	0	0.787354	0.274473
chr3*196853225	0	0.363636	0	0	0	0	0	0	0	0	0	0	0	0	0	0	0	0	0	0	0	0	0	0	0	0	0.165126	0.099949
chr11*118888258	0	0	0	0	0	0	0	0	0	0	0	0	0	0.411765	0	0	0.68	0	0	0	0	0	0	0	0	0	0.788673	0.274487
chrX*91094358	0	0	0	0	0	0	0	0.5	0	0	0	0	0	0	0	0	0	0	0	0	0	0	0	0	0	0	0.165126	0.099949
chr3*186618303	0	0	0	0	0	0	0	0	0	0	0	0	0	0	0	0.447368	0.4	0.458333	0	0.333333	0.388889	0.5	0.357143	0.6	0	0	0.0771546	0.0739141
chr19*14198759	0.375	0.56	0.222222	0	0	0	0	0	0	0	0	0	0	0	0	0	0	0	0	0	0	0	0	0	0	0	2.49078e-08	3.27964e-07
chr9*30689800	0	0	0	0	0	0	0	0	0	0	0	0	0	0	0	0	0.0833333	0.117647	0	0	0	0	0	0	0	0	0.776069	0.273771
chr8*37999857	0	0.571429	0	0	0	0	0	0	0	0	0	0	0	0	0	0	0	0	0	0	0	0	0	0	0	0	0.165126	0.099949
chr7*153459745	0	0	0	0.75	0	0	0	0	0	0	0	0.142857	0	0	0	0	0	0	0	0	0	0	0	0	0	0	0.0207704	0.0287766
chr15*42823788	0	0	0	0.727273	0	0.346939	0	0	0	0	0	0	0	0	0	0	0	0	0	0	0	0	0	0	0	0	0.0343922	0.0414796
chr7*129169858	0	0	0	0.878378	0	0	0	0	0	0	0	0	0	0	0	0	0	0	0	0	0	0	0	0	0	0	0.0157391	0.0232009
chr2*68407658	0	0	0	0.745455	0	0	0	0	0	0	0	0	0	0	0	0	0	0	0	0	0	0	0	0	0	0	0.0157391	0.0232009
chr2*213788554	0	0.733333	0.875	0.25	0	0	0	0	0	0	0	0	0	0	0	0	0	0	0	0	0	0	0	0	0	0	0.00101754	0.00409641
chr11*125528855	0.859677	0	0	0	0	0	0	0.632653	0	0	0	0	0	0	0	0	0	0	0	0	0	0	0	0	0	0	0.21987	0.119467
chr13*56616980	0	0	0	0	0	0.872727	0	0	0	0	0	0	0	0	0	0	0	0	0	0	0	0	0	0	0	0	0.165126	0.099949
chr6*26674279	0.817778	0	0	0	0	0	0	0	0.837838	0	0	0.781818	0	0.459016	0	0	0	0	0	0	0	0	0	0	0	0	0.163454	0.099949
chr19*58381058	0	0	0	0	0	0	0.820513	0	0	0	0	0	0	0	0	0	0	0	0	0	0	0	0	0	0	0	0.165126	0.099949
chr5*74040561	0	0	0.666667	0	0.8125	0	0	0	0	0	0	0	0	0	0	0	0	0	0	0	0	0	0	0	0	0	0.0636001	0.0654011
chr10*5798663	0	0	0	0	0	0.470187	0	0	0.562092	0	0	0	0	0	0	0	0	0	0	0	0	0	0	0	0	0	0.361639	0.16729
chr5*107929505	0	0	0	0	0	0	0	0	0	0	0	0	0	0.25	0	0.0731707	0.0666667	0.0408163	0.235294	0.142857	0	0.121212	0.0967742	0	0	0	0.0428291	0.0489578
chr1*809488	0.333333	0	0	0.583333	0.75	0.444444	0	0	0	0	0	0	0	0	0	0	0	0	0	0	0	0	0	0	0	0	3.63898e-06	3.70504e-05
chr1*181935527	0	0	0	0.807692	0	0	0	0.75	0	0	0	0	0	0	0	0	0	0	0	0	0	0	0	0	0	0	0.0737818	0.0722642
chr12*79944125	0	0	0	0	0.518519	0	0.871795	0.05	0	0	0	0	0	0	0	0	0	0	0	0	0	0	0	0	0	0	0.0945495	0.0821205
chr1*145509374	0	0	0	0	0	0	0	0	0	0	0	0	0	0.214286	0	0	0.4	0	0	0	0	0	0	0	0	0	0.800279	0.275631
chr7*129169922	0	0	0.871795	0.870968	0	0.885246	0	0	0.209677	0.571429	0	0.818182	0	0	0	0	0	0	0	0	0	0	0	0	0	0	0.144772	0.099949
chr15*22873690	0.3	0	0	0.545455	0	0	0.521739	0	0	0	0	0	0	0	0	0	0	0	0	0	0	0	0	0	0	0	0.118552	0.0960275
chr16*15783119	0	0.807692	0	0	0	0.857143	0	0	0	0	0	0	0	0.25	0	0	0	0	0	0	0	0	0	0	0	0	0.290917	0.148272
chr2*238366479	0	0	0	0	0	0	0.629032	0.892857	0	0	0	0	0	0	0	0	0	0	0	0	0	0	0	0	0	0	0.000973035	0.00398131
chr5*78733752	0	0	0.826087	0.774194	0	0.0909091	0	0	0	0	0	0	0	0	0	0	0	0	0	0	0	0	0	0	0	0	0.0936521	0.0816117
chr6*27114636	0	0	0	0.5	0	0	0	0	0	0	0	0	0	0	0	0	0	0	0	0.444444	0	0	0.8	0	0	0	0.613318	0.24147
chr15*49030198	0	0	0	0	0	0.857143	0	0	0	0	0	0	0	0.2	0	0	0	0	0	0	0	0	0	0	0	0	0.215975	0.119467
chr2*70107712	0	0	0.783333	0	0.776119	0	0	0	0	0	0	0	0	0	0	0	0	0	0	0	0	0	0	0	0	0	0.0812743	0.0755222
chr11*40459530	0	0	0	0	0	0	0	0	0.5	0	0	0	0	0	0	0	0	0	0	0	0	0	0	0	0	0	0.377621	0.16729
chrX*107397652	0	0	0	0	0.492063	0	0	0.862069	0	0	0	0	0	0	0	0	0	0	0	0	0	0	0	0	0	0	0.133194	0.099949
chr9*9090985	0	0	0	0	0	0	0	0	0	0	0	0	0	0	0	0	0	0	0	0	0	0	0	0.272727	0	0.0833333	0.0135236	0.0232009
chr13*99894437	0	0	0	0	0	0	0	0	0	0	0	0	0	0	0	0	0	0.222222	0	0	0.142857	0	0	0	0	0	0.7835	0.274218
chr7*128409665	0	0	0.588235	0	0	0	0	0	0	0	0	0.876923	0	0	0	0	0	0	0	0	0	0	0	0	0	0	0.384061	0.168989
chr5*133530273	0	0.848485	0	0.615385	0	0	0	0	0	0	0	0	0	0	0	0	0	0	0	0	0	0	0	0	0	0	0.111497	0.0919288
chrX*136407116	0	0	0	0	0	0	0	0	0	0	0	0	0	0	0	0.142857	0	0	0	0.125	0	0.0625	0	0	0	0	0.587214	0.234551
chr21*34636425	0	0	0	0	0	0	0	0	0	0	0	0	0	0	0	0	0	0	0	0	0	0	0	0	0	0	NA	NA
chr11*17039773	0	0	0	0	0	0	0.166667	0	0	0	0	0	0	0.4	0	0	0	0	0	0	0	0	0	0	0	0	0.918944	0.298734
chr6*11765698	0	0	0	0	0	0.645161	0	0	0	0	0	0	0	0	0	0	0	0	0	0	0	0	0	0	0	0	0.165126	0.099949
chr3*1989514	0.836796	0.878362	0.890012	0.889125	0	0.848321	0	0	0.81736	0.786088	0.887213	0.855677	0	0	0	0	0	0	0	0	0	0	0.875	0	0	0	0.000428076	0.00285041
chr1*142568898	0	0	0	0	0	0.62069	0	0	0	0	0	0	0	0	0	0	0	0	0	0	0	0	0	0	0	0	0.165126	0.099949
chr20*44445592	0	0	0	0	0.666667	0	0	0	0	0	0	0	0	0.714286	0	0.25	0	0	0	0.607143	0	0.692308	0	0	0.413043	0	0.456132	0.193881
chr12*100550567	0	0	0	0	0	0	0	0	0.868421	0	0	0	0	0	0	0	0	0	0	0	0	0	0	0	0	0	0.377621	0.16729
chr11*44082288	0	0	0	0	0	0.647059	0	0	0	0	0	0.571429	0	0	0	0	0	0	0	0	0	0	0	0	0	0	0.322441	0.159035
chr2*190788615	0	0	0	0	0	0	0	0	0	0	0	0	0	0	0	0	0	0.25	0.25	0.375	0.333333	0	0	0	0	0	0.321286	0.15867
chr2*55462746	0	0	0	0	0	0	0	0	0	0	0	0	0	0	0	0	0	0	0	0	0.533333	0	0	0	0	0	0.944566	0.29961
chrM*9825	0	0	0	0	0	0	0	0	0	0	0	0	0	0	0	0	0	0	0	0	0.00537996	0.00563204	0	0	0	0	0.763611	0.273771
chr18*45379718	0	0	0	0.3	0	0	0	0	0	0	0	0.0714286	0	0.111111	0	0	0	0	0	0	0	0.375	0	0	0.0625	0	0.563835	0.227774
chr9*120845344	0.0909091	0	0	0	0	0	0	0	0	0	0.157895	0	0	0	0	0.666667	0	0	0	0	0	0	0	0	0	0	0.974225	0.30685
chr5*102483930	0.25	0	0.6	0.666667	0	0	0	0	0	0	0	0	0	0	0	0	0	0	0	0	0	0	0	0	0	0	0.0154329	0.0232009
chr6*157626049	0	0	0	0	0.833333	0	0.35	0	0	0.895522	0	0	0	0	0	0	0	0	0	0	0	0	0	0	0	0	0.195434	0.112703
chr1*185196540	0	0	0	0	0	0	0	0	0	0	0	0	0	0	0	0.0434783	0	0.3	0.25	0	0	0	0	0	0	0	0.697736	0.264765
chr5*134260389	0	0	0	0	0	0	0	0	0	0	0	0	0	0	0	0	0.1	0	0	0	0.0344828	0	0	0	0	0	0.844699	0.281978
chr12*78022408	0	0.846154	0	0.78125	0	0.816667	0	0.0930233	0.285714	0	0	0	0	0	0	0	0	0	0	0	0	0	0	0	0	0	0.176821	0.104542
chr8*2201405	0.46875	0	0.461538	0	0	0.444444	0	0	0	0	0	0	0	0	0	0	0	0	0	0	0	0	0	0	0	0	0.0102231	0.0232009
chrM*16229	0	0	0	0	0	0	0	0	0	0	0	0	0	0.00291262	0.00217077	0	0	0	0	0	0	0	0	0	0	0	0.772741	0.273771
chr2*170606746	0	0	0	0	0.84	0	0	0	0	0	0	0	0	0	0	0	0	0	0	0	0	0	0	0	0	0	0.0157391	0.0232009
chr16*75249656	0	0	0	0	0	0	0	0	0	0	0	0.244444	0.848837	0.5625	0	0	0	0	0	0	0	0	0	0	0	0	0.841475	0.281131
chr6*24428479	0	0	0.625	0.692308	0	0	0	0	0	0	0	0	0	0	0	0	0	0	0	0	0	0	0	0	0	0	0.0713572	0.0706801
chr14*91337660	0	0.688889	0.862745	0	0	0	0	0	0	0	0	0	0	0	0	0	0	0	0	0	0	0	0	0.1	0	0	0.000864196	0.00361193
chr6*151163902	0	0	0	0	0	0	0	0	0.333333	0	0	0	0	0	0	0	0	0	0	0	0	0	0	0	0	0	0.377621	0.16729
chr5*14652057	0	0	0	0	0	0	0	0	0	0	0	0	0	0	0.4	0	0	0	0	0	0	0	0	0	0.428571	0.714286	0.0185257	0.02635
chr1*228593	0	0	0	0	0	0	0	0	0	0	0	0	0	0	0	0	0.2	0	0.285714	0	0	0	0	0	0	0	0.776903	0.273771
chr14*23594861	0	0	0	0	0	0	0	0	0.657407	0	0	0.74269	0	0	0	0	0	0	0	0	0	0	0	0	0	0	0.0230253	0.0307336
chr14*96221626	0	0	0	0	0	0	0	0.4	0	0	0	0	0	0	0	0	0	0	0	0	0	0	0	0	0	0	0.165126	0.099949
chr4*160442990	0	0	0.1875	0	0.285714	0	0	0	0	0	0	0	0	0	0	0	0	0	0	0	0	0	0	0	0	0	0.0485838	0.0540885
chrX*129337441	0	0	0	0.813333	0	0	0	0	0	0	0	0	0	0	0	0	0	0	0	0	0	0	0	0	0	0	0.0157391	0.0232009
chr1*173755730	0	0	0	0	0	0.75	0.771429	0	0	0	0	0	0	0	0	0	0	0	0	0	0	0	0	0	0	0	0.000591375	0.00310671
chr17*17286668	0	0	0	0	0	0	0	0	0	0	0	0	0	0	0	0.133333	0	0	0	0.153846	0.166667	0	0	0	0	0	0.527273	0.218322
chr9*20673731	0.387097	0	0	0	0	0.45	0	0	0	0	0	0	0	0	0	0	0	0	0	0	0	0	0	0	0	0	0.222123	0.119467
chr1*8045343	0	0	0	0	0	0	0	0	0	0	0	0	0	0	0	0	0	0	0	0	0	0	0	0	0	0.0833333	0.165126	0.099949
chr19*18476948	0	0.863636	0	0.584906	0	0.827586	0	0	0	0	0	0.5	0	0	0	0	0	0	0	0	0	0	0	0	0	0	0.318565	0.157726
chrX*18667016	0	0.5	0	0	0	0	0	0	0	0	0	0	0	0	0	0	0	0	0	0	0	0	0	0	0	0	0.165126	0.099949
chr2*216271143	0	0	0	0	0	0	0	0	0	0	0	0	0	0	0	0	0	0	0.590909	0.571429	0	0	0	0	0	0	0.763502	0.273771
chr4*39289459	0	0	0	0.875	0	0.111111	0	0	0	0	0	0	0	0	0	0	0	0	0	0	0	0	0	0	0	0	0.0179685	0.0257503
chr22*40798556	0	0	0	0	0.6	0	0	0	0	0	0	0.676471	0	0	0	0	0	0	0	0	0	0	0	0	0	0	0.16461	0.099949
chr19*52795661	0	0.361111	0.186047	0	0	0	0	0	0	0	0	0	0	0	0	0	0	0	0	0	0	0	0	0	0	0	0.0026188	0.00883642
chr17*42880638	0	0	0	0.853333	0	0	0	0	0	0	0	0	0	0	0	0	0	0	0	0	0	0	0	0	0	0	0.0157391	0.0232009
chr11*40459522	0	0	0	0	0	0	0	0	0	0	0	0	0	0	0	0	0	0	0	0	0	0	0	0	0	0	NA	NA
chr5*80555050	0	0	0	0	0.309091	0	0.531532	0.323232	0	0	0	0	0	0	0	0	0	0	0	0	0	0	0	0	0	0	0.00391655	0.0118544
chr21*9916503	0.307692	0	0	0	0	0	0	0	0	0	0	0	0	0	0	0	0	0	0	0	0	0	0	0.464789	0	0	0.217627	0.119467
chr14*60760074	0	0.666667	0.3	0	0	0	0	0	0	0	0	0	0	0	0	0	0	0	0	0	0	0	0	0	0	0	0.00416014	0.0124536
chr17*66177771	0	0	0	0.75	0	0	0	0	0.322581	0	0	0	0	0	0	0	0	0	0	0	0	0	0	0	0	0	0.0383782	0.0448957
chr5*118309685	0	0	0	0	0	0	0	0	0	0	0	0	0.2	0	0	0	0	0.125	0.210526	0	0.25	0	0.666667	0	0	0	0.408442	0.176437
chr17*74946128	0	0	0	0	0	0	0	0.825	0	0	0	0	0	0	0	0.75	0	0	0	0	0	0	0	0	0	0	0.591165	0.235555
chr1*168044849	0	0.532374	0.438462	0	0	0	0	0	0	0	0	0	0	0	0	0	0	0	0	0	0	0	0	0	0	0	0.000693595	0.00313052
chr12*56215754	0	0	0	0	0	0	0	0	0.181818	0	0	0	0	0	0	0	0	0	0	0	0	0	0	0	0	0	0.377621	0.16729
chr1*13216759	0	0	0	0	0	0	0	0	0	0	0	0	0	0	0	0	0	0	0	0	0.25	0.205882	0.872549	0	0	0	0.754918	0.273771
chr6*34712191	0	0	0	0	0	0	0	0	0	0	0	0	0	0	0	0	0	0	0	0.222222	0	0	0.5	0	0	0	0.819306	0.277623
chr19*57174229	0	0	0	0.625	0.722222	0	0	0	0	0	0	0	0	0	0	0	0	0	0	0	0	0	0	0	0	0	8.69376e-22	4.00651e-20
chr12*101780256	0	0	0	0	0	0.375	0	0	0	0	0	0	0	0	0	0	0	0	0	0	0	0.125	0	0	0	0	0.255486	0.132961
chr6*127172422	0	0	0	0	0	0	0	0	0	0	0	0	0	0	0	0	0	0	0	0	0	0	0	0	0	0	NA	NA
chr6*150047376	0	0	0	0	0.75	0	0	0	0	0	0	0	0	0	0	0	0	0	0	0	0	0	0	0	0	0	0.0157391	0.0232009
chr10*55929017	0	0	0	0	0	0	0	0	0.842105	0	0	0	0	0	0	0	0	0	0.333333	0	0	0	0	0	0	0	0.531765	0.219322
chr16*3486154	0	0	0	0	0	0.333333	0	0	0.318182	0	0	0	0	0	0	0	0	0	0	0	0	0	0	0	0	0	0.333056	0.161975
chr7*96806727	0	0	0	0	0	0.674107	0	0	0.822222	0	0	0.682927	0	0	0	0	0	0	0	0	0	0	0.5	0	0	0	0.185564	0.108371
chr1*114455061	0	0	0	0	0	0	0	0	0	0	0	0	0	0	0	0	0	0	0	0	0.714286	0	0	0	0	0	0.944566	0.29961
chr4*71681736	0	0	0	0.705882	0	0.83871	0	0	0	0	0	0	0	0	0	0	0	0	0	0	0	0	0	0	0	0	0.0969182	0.0832395
chr7*131177374	0	0	0.678571	0	0	0	0	0.823529	0	0	0	0	0	0	0	0	0	0	0	0	0	0	0	0	0	0	0.221643	0.119467
chr9*125578701	0	0.7375	0.590909	0.7	0	0	0	0	0	0	0	0	0	0	0	0	0	0	0	0	0	0	0	0	0	0	0.00430076	0.0127871
chr11*65065962	0	0	0	0.571429	0	0	0	0	0	0	0	0	0	0	0	0	0	0	0	0	0	0	0	0	0	0	0.0157391	0.0232009
chr13*48237615	0	0	0.3	0.8	0	0	0.333333	0.396226	0	0	0	0	0	0	0	0	0	0	0	0	0	0	0	0	0	0	0.0222804	0.0303822
chr1*205056597	0	0	0	0	0	0	0	0	0.823529	0.85	0	0.714286	0	0	0	0	0	0	0	0	0	0	0	0	0	0	6.83653e-05	0.000556851
chr8*48889633	0	0	0	0	0	0.5	0.296296	0	0.468085	0	0	0	0	0	0.142857	0	0	0	0	0	0	0	0	0	0	0	0.0665103	0.0675998
chr11*125528816	0	0.884021	0	0	0	0	0	0.8125	0	0	0	0	0	0	0	0	0	0	0	0	0	0	0	0	0	0	0.222636	0.119467
chr16*3482739	0	0	0	0	0	0.411765	0	0	0.772727	0.612245	0	0.539823	0	0	0	0	0	0	0	0	0	0	0	0	0	0	0.000704088	0.00313745
chr1*13038445	0	0	0	0	0	0	0	0	0	0	0	0	0	0.84127	0	0	0.5	0.176471	0.529412	0	0	0	0.7	0	0	0	0.241875	0.127353
chr6*15695199	0	0	0.333333	0.769231	0	0	0	0	0	0	0	0	0	0	0	0	0	0	0	0	0	0	0	0	0	0	0.0314651	0.0387227
chr4*68190	0	0	0	0	0	0.761905	0	0	0	0	0	0	0	0	0	0	0	0	0	0	0	0	0	0	0	0.689655	0.222543	0.119467
chr1*162782283	0	0	0	0	0	0	0	0	0	0	0	0	0	0	0	0	0	0	0	0	0	0	0	0	0	0	NA	NA
chr16*75633252	0	0	0	0.890909	0	0	0.884758	0	0	0	0	0	0	0	0	0	0	0	0	0	0	0	0	0	0	0	0.0797861	0.074875
chr17*37415841	0	0	0	0	0	0	0	0	0	0	0	0	0	0	0	0	0	0	0	0	0	0	0	0	0	0	NA	NA
chr6*149915505	0	0	0	0	0	0	0	0	0	0	0	0	0	0	0	0	0	0.0217391	0	0	0	0	0	0.818182	0	0	0.168096	0.101194
chr15*56195077	0	0	0.733333	0	0.763636	0.481481	0	0	0	0	0	0	0	0	0	0	0	0	0	0	0	0	0	0	0	0	0.126303	0.099949
chr15*65441566	0	0	0	0.457143	0	0	0	0	0	0	0	0	0	0	0	0	0	0	0	0	0	0	0	0.5	0	0	0.0888616	0.0790333
chr14*57879306	0	0	0	0	0.2	0	0.304094	0.0285714	0	0	0	0	0	0	0	0	0	0	0	0	0	0	0	0	0	0	0.0729428	0.0717636
chr10*54736173	0	0	0	0	0	0	0	0	0	0	0	0	0	0	0	0	0	0	0	0	0	0	0.454545	0	0	0	0.944566	0.29961
chr12*50156794	0	0	0	0	0	0	0	0.833333	0	0.818182	0	0	0	0	0	0	0	0	0	0	0	0	0	0	0	0	0.336842	0.162896
chr2*182402734	0	0	0	0	0	0	0	0	0	0	0	0	0	0	0	0	0.5625	0	0	0	0	0	0	0	0	0	0.944566	0.29961
chr21*38596588	0	0	0.642857	0	0	0	0	0	0	0	0	0	0	0	0	0	0	0	0	0	0	0	0	0	0	0	0.165126	0.099949
chr6*40125536	0	0	0	0	0	0.576271	0	0	0.5	0.143836	0	0	0	0	0	0	0	0	0	0	0	0	0	0	0	0	0.201137	0.115131
chr22*42486770	0.769231	0	0.82	0	0	0	0	0	0	0	0.820225	0.866667	0	0	0	0	0	0	0	0	0	0.8	0	0.842105	0.68	0	0.0915231	0.0803799
chr3*9821836	0	0	0	0	0	0	0	0	0	0	0	0	0	0	0	0	0	0.817204	0.569231	0.842697	0	0	0	0	0	0	0.541017	0.221941
chr4*140035910	0	0	0	0	0.333333	0	0	0.142857	0	0	0	0	0.444444	0.25	0	0	0	0	0	0	0	0	0	0	0.0357143	0	0.624365	0.244391
chr6*90346537	0	0.125	0	0	0	0.607143	0	0.047619	0	0	0	0	0	0	0	0	0	0	0	0	0	0	0	0	0	0	0.108746	0.0902128
chr8*108063211	0	0	0	0.555556	0.297297	0.46875	0	0	0.62069	0	0	0.0645161	0	0	0	0	0	0	0	0	0	0	0	0	0	0	0.0188033	0.0265836
chr7*130629626	0	0.689655	0	0	0	0	0	0	0	0	0	0	0	0	0	0	0	0	0	0	0	0	0	0	0	0	0.165126	0.099949
chrX*103216656	0	0	0	0	0	0	0	0	0	0	0	0	0	0	0	0	0.0465116	0.0526316	0	0	0	0	0	0	0.0217391	0	0.808813	0.276481
chr17*49239397	0	0	0	0	0	0	0	0	0	0	0	0	0	0	0	0	0	0	0	0	0	0	0	0	0.736842	0.588235	0.000732519	0.00318314
chr11*33095409	0	0	0	0	0	0	0	0	0	0	0	0	0	0	0	0	0	0	0	0	0	0	0	0	0	0	NA	NA
chr6*350496	0	0.575	0	0	0	0.883721	0	0	0.857143	0	0	0	0	0	0	0	0	0	0	0	0	0	0	0	0	0	0.402631	0.174745
chr5*121362874	0	0	0	0.25	0	0	0	0	0	0	0	0.9	0	0	0	0	0	0	0	0	0	0	0	0	0	0	0.36958	0.16729
chr1*235992279	0	0	0	0.89372	0	0	0	0	0	0.736842	0	0	0	0	0	0	0	0	0	0	0	0	0	0	0	0	0.101499	0.0859513
chr9*132399265	0	0	0	0	0.785714	0	0	0	0	0	0	0	0	0	0	0	0	0	0	0	0	0	0.823529	0	0	0	0.357997	0.16729
chr7*77842267	0	0	0	0	0.850467	0	0	0	0	0	0	0.716763	0	0	0	0	0	0	0	0	0	0	0	0	0	0	0.105207	0.0879856
chr1*204522186	0	0	0	0.878788	0.866667	0	0	0	0	0	0	0	0	0	0	0	0	0	0	0	0	0	0	0	0	0	4.29475e-42	1.88027e-39
chr11*9627888	0	0	0	0	0	0	0	0.166667	0	0	0	0	0	0	0	0.375	0.0277778	0	0	0	0	0	0	0	0	0	0.896351	0.293562
chr6*105145846	0	0	0	0	0.857143	0	0	0	0	0	0	0	0	0	0	0	0	0	0	0	0	0	0	0	0	0	0.0157391	0.0232009
chr10*16283905	0	0.846154	0	0	0	0	0	0	0	0	0	0	0	0	0	0	0	0	0	0	0	0	0	0	0	0	0.165126	0.099949
chr15*26890755	0	0	0	0	0	0	0	0	0	0	0	0	0	0	0	0.0666667	0	0.111111	0	0.1	0	0.0714286	0	0	0	0	0.332046	0.161749
chr2*58360311	0.5	0	0	0	0	0.766667	0	0.8125	0	0	0	0	0	0	0	0	0	0	0	0	0	0	0	0	0	0	0.00345024	0.0109064
chr15*73613531	0	0	0	0.68	0.6	0	0	0	0	0	0	0	0	0	0	0	0	0	0	0	0	0	0	0	0	0	4.97973e-23	2.4394e-21
chr7*128210559	0	0	0	0	0	0	0.166667	0	0	0	0	0	0	0	0	0	0	0	0	0	0	0	0	0	0	0	0.165126	0.099949
chr5*145196707	0	0.592593	0	0	0	0	0	0	0	0	0	0	0	0	0	0	0	0	0	0	0	0	0	0	0	0	0.165126	0.099949
chr1*27533495	0	0	0	0	0	0	0	0	0	0	0	0	0	0	0	0	0.0740741	0.047619	0	0	0	0	0	0	0	0	0.7835	0.274218
chr11*70282203	0	0	0	0	0	0.614973	0	0	0.541516	0.864198	0	0	0	0	0	0	0	0	0	0	0	0	0	0	0	0	0.0813737	0.0755552
chr1*95618719	0.854839	0.896104	0	0	0	0	0	0	0	0	0	0	0	0	0	0	0	0	0	0	0	0	0	0	0	0	0.000595132	0.00310671
chr1*25127237	0	0	0	0	0	0	0	0	0	0	0	0	0	0	0	0.166667	0.863636	0	0	0	0	0.666667	0	0	0	0	0.677786	0.259274
chr11*74457121	0	0	0	0	0	0	0	0	0	0	0	0	0	0	0	0.012987	0	0	0	0	0	0	0.0416667	0	0	0	0.854031	0.284334
chr6*97054501	0	0	0	0	0	0	0	0	0	0	0	0	0	0	0	0	0	0	0	0	0	0	0	0	0	0	NA	NA
chr4*114802684	0	0	0	0	0	0	0	0	0	0	0	0	0	0	0	0	0.869565	0	0	0.894495	0	0	0	0	0	0	0.763465	0.273771
chr10*89086421	0	0	0	0	0	0.285714	0	0	0	0	0	0	0.0144928	0.303571	0.0294118	0	0	0.380952	0	0	0	0	0.47619	0.183099	0.134615	0	0.656945	0.253461
chr8*62115714	0.0555556	0	0	0	0	0.111111	0	0	0	0	0	0	0	0	0.1	0	0	0	0	0	0	0	0	0	0	0	0.640331	0.248915
chr22*19429180	0	0	0	0	0.5	0	0	0	0.4	0	0	0	0	0	0.6	0	0	0	0	0	0	0	0	0	0	0	0.577634	0.231766
chr9*2649630	0	0.2	0	0	0.5	0	0	0	0	0	0	0	0	0	0	0	0	0	0	0	0	0	0	0	0	0	0.029396	0.0368507
chr22*43172513	0	0	0	0.153846	0	0.0555556	0.117647	0	0	0	0	0	0	0	0.166667	0.153846	0	0.111111	0	0.142857	0.125	0.142857	0	0	0	0	0.156242	0.099949
chr1*67725391	0	0	0	0.782609	0	0.2	0	0.87037	0	0	0	0	0	0	0	0	0	0	0	0	0	0	0	0	0	0	0.0319448	0.0391207
chr14*106444553	0	0	0	0	0	0	0	0	0	0	0	0	0	0	0	0.5	0.5	0.783784	0.645161	0.724138	0	0.740741	0	0	0	0	0.0576164	0.0612924
chr20*18485339	0	0	0	0	0	0	0	0	0	0	0	0	0	0	0	0.0392157	0.355932	0.0178571	0.0588235	0.0322581	0	0.72549	0.0454545	0	0	0	0.654967	0.25292
chr9*111847502	0	0.166667	0	0	0.307692	0	0	0	0	0	0	0	0	0	0	0	0	0	0	0	0	0	0	0	0	0	0.039137	0.0455907
chr5*76878277	0	0	0	0	0	0	0	0	0	0	0	0	0	0.142857	0	0	0	0.111111	0	0	0.428571	0	0	0	0	0.181818	0.770834	0.273771
chr8*48974657	0	0	0	0.413793	0	0	0	0	0	0	0	0	0	0	0	0	0	0	0	0	0	0	0	0	0	0	0.0157391	0.0232009
chr17*42880394	0	0	0	0	0	0	0	0	0	0	0	0	0	0	0	0	0	0	0	0	0	0	0	0	0	0	NA	NA
chr6*34563563	0	0	0	0	0	0.846154	0	0	0	0	0	0	0	0	0	0	0	0	0	0	0	0	0	0	0	0	0.165126	0.099949
chr20*17943121	0	0	0	0	0	0	0	0	0	0	0	0	0	0.645161	0	0	0	0	0	0	0	0	0	0.75	0.692308	0	0.0311554	0.0384291
chr11*49145734	0	0	0.285714	0	0.777778	0.5	0.766667	0.458333	0	0	0	0.409091	0.333333	0.777778	0	0	0	0	0	0	0	0	0.642857	0	0	0	0.119783	0.096533
chr20*17588708	0.434483	0.518126	0.432258	0	0	0	0	0	0	0	0	0	0	0	0	0	0	0	0	0	0	0	0	0	0	0	4.91305e-20	1.93852e-18
chr5*175386586	0	0	0	0	0.185185	0.333333	0	0.166667	0	0	0	0	0	0	0	0	0	0	0	0	0	0	0	0	0	0	0.00631695	0.017258
chr1*145112414	0	0	0	0	0	0	0	0	0.28	0	0	0	0	0	0	0	0	0	0	0	0	0	0	0	0	0	0.377621	0.16729
chr8*96416137	0	0	0	0	0	0	0	0	0	0	0	0	0	0	0	0.380952	0.333333	0.5	0.416667	0.25	0.3	0.4	0.636364	0	0	0.333333	0.0152672	0.0232009
chr4*120382901	0	0	0	0	0	0	0	0	0	0	0	0	0.727273	0	0.25641	0	0	0	0	0	0	0	0	0.571429	0	0	0.719818	0.271371
chr2*58360340	0	0	0	0	0	0.516129	0	0	0	0	0	0	0	0	0	0	0	0	0	0	0	0	0	0	0	0	0.165126	0.099949
chr1*148932885	0	0	0	0	0	0	0	0	0	0	0	0	0	0.571429	0	0	0	0	0	0	0	0	0.818182	0	0	0	0.777066	0.273771
chr1*13328729	0	0	0	0	0	0	0	0	0	0	0	0	0	0	0	0	0.807692	0.705882	0.529412	0.823529	0	0	0	0	0	0	0.317119	0.157144
chr17*47416849	0	0	0	0	0	0	0	0	0	0	0	0	0.806452	0.315789	0	0	0	0	0	0.0322581	0	0	0	0.04	0.027027	0.0967742	0.843005	0.281574
chr9*68728852	0	0	0	0	0	0	0	0	0	0	0	0	0	0.785714	0	0	0	0	0	0	0	0	0	0	0.714286	0	0.686347	0.261577
chr7*125856071	0	0	0	0	0	0	0	0	0	0	0	0	0	0	0	0	0	0	0	0	0	0	0	0	0	0	NA	NA
chr8*15598884	0	0	0	0.6	0	0	0	0	0	0	0	0	0	0	0	0	0	0	0	0	0	0	0.6	0	0	0	0.327365	0.16036
chr3*38524736	0	0	0	0	0	0	0	0	0	0	0	0	0	0	0	0	0	0.692308	0.101852	0	0	0	0	0	0	0	0.903487	0.295298
chr12*111376156	0.0769231	0	0	0.461538	0	0	0	0	0	0	0	0	0	0	0	0	0	0	0	0	0	0	0	0	0	0	0.0190368	0.0267988
chr5*134262677	0	0	0	0	0	0	0	0	0	0	0	0	0	0	0	0.4	0	0.416667	0.0833333	0.1	0	0.428571	0	0	0	0	0.332789	0.161966
chr2*61370106	0	0	0	0	0	0	0	0	0	0	0	0	0	0	0	0	0	0	0	0	0	0	0	0	0	0	NA	NA
chr7*111983780	0	0.852941	0	0	0.708333	0	0	0	0	0	0	0	0	0	0	0	0	0	0	0	0	0	0	0	0	0	0.0982303	0.0839548
chr7*141424999	0	0	0	0	0	0	0	0	0.778325	0	0	0	0	0	0	0	0	0	0	0	0	0	0.333333	0	0	0	0.549007	0.223954
chr10*94026	0	0	0	0	0	0	0	0	0	0	0	0	0.22619	0	0	0	0.522727	0	0	0.483871	0	0	0	0	0	0	0.590074	0.235351
chr5*159080508	0	0.545455	0.75	0	0	0	0	0	0	0	0	0	0	0	0	0	0	0	0	0	0	0	0	0	0	0	0.000897226	0.00373217
chr15*20851594	0	0	0	0	0	0	0	0	0	0	0	0	0.5	0	0	0	0	0	0.651163	0	0	0	0	0.263158	0	0	0.812255	0.276686
chr9*7369487	0	0	0	0	0.571429	0	0	0.652174	0.1	0	0	0	0	0	0	0	0	0	0	0	0	0	0	0	0	0	0.105757	0.0882767
chr7*83772989	0	0.142857	0	0	0	0	0	0	0	0	0	0	0	0	0	0	0	0	0	0	0	0	0	0	0	0	0.165126	0.099949
chr2*134734782	0	0	0	0.378049	0	0.716667	0	0.285714	0.6	0	0	0.425373	0.563636	0	0	0	0	0	0.809524	0	0	0	0	0	0	0	0.546103	0.223129
chr13*53217526	0	0	0.454545	0	0	0	0	0	0	0	0	0	0	0	0	0	0	0	0	0	0	0	0	0.25	0	0	0.212721	0.119467
chr9*109512904	0	0	0	0	0	0	0	0	0	0	0	0	0	0	0	0	0	0	0	0	0	0	0	0	0	0	NA	NA
chr1*43852586	0	0	0	0	0	0	0	0	0	0.809524	0	0.880952	0	0	0	0	0	0	0	0	0	0	0	0	0	0	0.0226835	0.0304631
chr10*16283878	0	0.785714	0	0	0	0	0	0	0	0	0	0	0	0	0	0	0	0	0	0	0	0	0	0	0	0	0.165126	0.099949
chr18*44396561	0.702703	0	0	0	0	0	0	0	0	0.611111	0	0	0	0	0	0	0	0	0	0	0	0	0	0	0	0	0.320328	0.158331
chr4*174555265	0	0	0	0	0	0	0	0	0	0	0	0	0	0	0	0.2	0	0	0.111111	0	0	0	0	0	0	0	0.796721	0.275465
chr15*32921916	0	0	0	0	0	0	0	0	0	0	0	0.780488	0	0	0	0	0	0	0	0	0	0	0	0	0.727273	0	0.348469	0.165564
chr1*205320515	0	0	0	0	0	0	0	0	0	0	0.046875	0	0	0	0	0	0	0	0	0	0.222222	0	0	0.0285714	0	0	0.973739	0.306752
chr11*106058492	0	0	0	0.678571	0.375	0	0	0	0	0	0	0	0	0	0	0	0	0	0	0	0	0	0	0	0	0	3.69458e-10	6.1038e-09
chr11*128479973	0	0	0	0	0.769231	0	0	0	0	0	0	0	0	0	0	0	0	0	0	0	0	0	0	0	0	0	0.0157391	0.0232009
chr19*24010155	0	0	0	0.0185185	0	0	0	0	0	0	0	0	0	0	0	0	0.489796	0.216216	0.333333	0.172414	0	0	0.25	0	0	0	0.237695	0.125719
chr6*86137103	0	0	0	0	0	0	0	0	0	0	0	0	0	0	0	0.545455	0	0.142857	0.375	0.333333	0	0	0	0	0	0	0.42008	0.180087
chr11*4596125	0.732673	0.885417	0.876206	0.857503	0.865836	0.888	0.841785	0.862191	0	0	0	0	0	0	0	0	0	0	0	0	0	0	0	0	0	0	2.38734e-23	1.2669e-21
chr1*226414273	0	0	0	0.873362	0	0	0	0	0.897196	0	0	0	0	0	0	0	0	0	0	0	0	0	0	0	0	0	0.143754	0.099949
chr11*22271870	0	0	0	0	0	0	0	0	0	0	0	0	0	0	0	0	0	0	0	0	0	0	0	0	0	0	NA	NA
chr15*69652351	0	0	0	0.5	0	0	0	0	0	0	0	0	0	0	0	0	0	0	0	0	0	0	0	0	0	0	0.0157391	0.0232009
chr4*139966801	0	0	0	0	0	0	0	0	0	0	0	0	0	0	0	0	0	0.889796	0	0.859813	0	0	0	0	0	0	0.763507	0.273771
chr10*30602283	0	0.856729	0.845438	0.795699	0	0.792254	0	0	0	0	0	0	0	0	0	0	0	0	0	0	0	0	0	0	0	0	0.0188954	0.0266855
chr12*58189958	0	0	0	0	0	0	0	0	0	0	0	0	0	0	0.181818	0	0.125	0	0	0	0	0	0	0	0	0	0.778214	0.273771
chr6*159053791	0	0	0	0	0	0	0	0	0.794118	0	0	0	0	0	0	0	0	0	0	0	0	0	0	0	0	0	0.377621	0.16729
chr1*220427640	0	0	0	0	0	0	0	0	0	0	0	0	0	0	0	0	0	0	0.111111	0	0.133333	0	0	0	0	0	0.767069	0.273771
chr1*210638878	0	0	0	0	0	0	0	0	0.4	0	0	0	0	0	0	0	0	0	0	0	0	0	0	0	0	0	0.377621	0.16729
chr11*66394502	0	0	0	0	0	0	0	0	0	0	0	0	0.485577	0.548387	0	0	0	0	0	0	0	0	0	0	0	0	0.765034	0.273771
chr15*38091139	0	0	0.846154	0	0	0.894737	0	0	0	0	0	0	0	0	0	0	0	0	0	0	0	0	0	0	0	0	0.222769	0.119467
chr11*65064788	0	0	0	0	0.583333	0	0	0	0	0	0	0	0	0	0	0	0	0	0	0	0	0	0	0	0	0	0.0157391	0.0232009
chr8*8042517	0	0	0	0.222222	0	0.166667	0	0	0	0	0	0	0	0	0	0	0	0	0	0	0	0	0	0	0	0	0.0570203	0.0608133
chr3*196315319	0	0	0	0.666667	0	0	0	0	0	0	0	0	0	0	0	0	0	0	0	0	0	0	0	0	0	0	0.0157391	0.0232009
chr3*58304129	0	0	0.676471	0	0.852941	0	0	0.826087	0	0.714286	0	0.384615	0	0	0	0	0	0	0	0	0	0	0	0	0	0	0.20961	0.118726
chr16*20935767	0	0	0	0.780488	0	0	0	0	0	0	0	0	0	0	0	0	0	0	0	0	0	0	0	0	0	0	0.0157391	0.0232009
chr16*30541489	0	0	0	0	0.333333	0	0	0	0	0	0	0	0	0	0	0	0	0	0	0	0	0	0	0	0	0	0.0157391	0.0232009
chr2*71321454	0.659091	0	0	0	0	0	0	0	0	0	0	0	0	0	0	0	0	0	0	0	0	0	0	0	0	0	0.165126	0.099949
chr1*117971774	0	0	0	0	0	0	0	0	0	0	0	0	0	0	0	0	0	0	0	0.25	0	0	0	0.166667	0.142857	0.1	0.0337224	0.0408406
chr15*22500504	0	0	0	0	0.357143	0	0	0	0	0.5	0	0	0	0	0	0	0	0	0	0	0	0	0	0	0	0	0.21663	0.119467
chr2*219619302	0	0	0	0	0	0	0	0	0	0	0	0	0	0	0	0	0.745455	0	0.105263	0	0	0	0	0	0	0	0.905266	0.295659
chr17*76396779	0	0	0	0	0	0	0	0.785714	0	0	0	0	0	0	0	0	0	0	0	0	0	0	0	0	0	0	0.165126	0.099949
chr18*36120456	0	0	0	0.625	0	0	0	0	0	0	0	0	0	0	0.25	0	0	0	0	0	0	0	0	0	0	0	0.0493491	0.0546284
chr12*9466276	0	0	0	0	0	0.166667	0	0	0.133333	0	0	0	0	0	0	0	0	0	0	0	0	0	0	0.8	0	0	0.212642	0.119467
chr17*59147276	0	0	0	0	0	0	0	0	0	0	0	0	0	0	0	0.0714286	0.333333	0	0.0588235	0.105263	0	0	0.461538	0	0	0	0.499728	0.210016
chr1*143498599	0.571429	0	0	0	0	0	0	0	0.772727	0	0	0.697917	0	0	0	0	0	0	0	0	0	0	0	0	0	0	0.0594694	0.0624366
chr13*30780780	0	0	0	0	0	0	0	0	0.125	0	0	0	0	0	0	0	0	0	0	0	0	0	0	0	0	0	0.377621	0.16729
chr14*52471422	0	0	0	0	0	0.818182	0	0	0	0	0	0	0	0	0	0	0	0	0	0	0	0	0	0	0	0.6875	0.221876	0.119467
chr15*90626638	0	0	0	0.756098	0.850467	0	0	0	0	0	0	0	0	0	0	0	0	0	0	0	0	0	0	0	0	0	1.44784e-23	8.17903e-22
chr14*105131400	0	0	0	0.806452	0.7	0	0	0.842105	0	0	0	0	0	0	0	0	0	0	0	0	0	0	0	0	0	0	8.10176e-05	0.000641991
chr1*24741293	0	0	0	0	0	0	0	0	0.1	0	0	0	0	0	0	0	0	0	0	0	0	0	0	0	0	0	0.377621	0.16729
chr16*68599794	0	0	0	0.0769231	0	0.75	0	0.047619	0	0	0	0	0	0	0	0	0	0	0	0	0	0	0	0	0	0	0.10948	0.0906071
chr6*90431214	0	0	0	0	0	0	0	0	0	0.0909091	0	0	0	0	0	0	0	0	0	0	0	0	0	0.25	0	0	0.222392	0.119467
chr11*63396059	0	0	0	0.62069	0	0	0	0	0	0	0	0	0	0	0	0	0	0	0	0	0	0	0	0	0	0	0.0157391	0.0232009
chr9*113898612	0	0	0	0.887097	0	0	0.852941	0	0	0	0	0	0	0	0	0	0	0	0	0	0	0	0	0	0	0	0.0768591	0.0737925
chr2*168791701	0	0	0	0	0.75	0.5	0	0	0	0	0	0	0	0	0	0	0	0	0	0	0	0	0	0	0	0	0.0494959	0.0547212
chr4*17633970	0	0	0.848739	0	0	0.82263	0	0.666667	0	0	0	0	0.142857	0	0	0	0	0	0	0	0	0	0	0	0	0	0.0224346	0.0303822
chr3*10192926	0	0	0	0.3	0	0	0.285714	0	0	0	0	0	0	0	0	0	0	0	0	0	0	0	0	0	0	0	0.0760095	0.0731774
chr17*3564216	0	0	0	0	0	0.28125	0	0	0.181818	0	0	0	0	0	0	0	0	0	0	0	0	0	0	0	0	0	0.280382	0.143781
chr6*129897570	0.661017	0.780749	0.878788	0.578947	0	0	0	0	0	0	0	0	0	0	0	0	0	0	0	0	0	0	0	0	0	0	3.80893e-09	5.7011e-08
chr2*8996957	0	0	0.333333	0	0	0.428571	0	0	0	0	0	0	0	0	0	0	0	0	0	0	0	0	0	0	0	0	0.220826	0.119467
chr16*74656355	0	0	0	0.807692	0	0	0	0	0.794118	0	0	0.833333	0	0	0	0	0	0	0	0	0	0	0	0	0	0	0.032201	0.0393394
chr14*95267445	0	0	0	0	0	0	0	0	0	0	0	0	0	0	0	0	0	0.166667	0.142857	0	0.2	0	0	0	0	0	0.535018	0.220404
chr8*100889184	0	0.866071	0	0	0	0	0	0	0	0	0	0	0	0	0	0	0	0	0	0	0	0	0	0	0	0	0.165126	0.099949
chr14*89039115	0	0	0	0	0	0	0	0	0	0	0	0	0.864198	0.586957	0.5	0	0	0	0	0	0	0	0	0	0	0	0.561084	0.22703
chrX*51151691	0.678571	0.8	0	0.793103	0.753247	0	0.75	0	0	0	0	0	0	0	0	0	0	0	0	0	0	0	0	0	0	0	0.000210866	0.00150111
chr8*12299183	0	0	0	0	0	0.588235	0	0	0	0	0	0	0	0	0	0	0	0	0	0	0	0	0	0	0	0	0.165126	0.099949
chr2*76843333	0	0	0	0.577778	0.583333	0	0	0	0	0	0	0	0	0	0	0	0	0	0	0	0	0	0	0	0	0	2.49688e-45	1.45753e-42
chr12*108277494	0	0	0	0	0	0	0	0	0	0	0	0	0	0	0.692308	0	0	0	0	0	0	0	0.740741	0	0	0	0.76389	0.273771
chr10*16399163	0	0	0	0	0	0	0	0	0.315789	0	0	0	0	0	0	0	0	0	0	0	0	0	0	0	0	0	0.377621	0.16729
chr1*38423277	0	0	0	0	0	0	0.818841	0	0.887671	0	0	0	0	0	0	0	0	0	0	0	0	0	0	0	0	0	0.34975	0.165603
chr15*20874799	0	0	0	0	0	0	0	0	0	0	0	0	0	0	0	0	0	0.0116279	0	0.188235	0	0	0	0	0	0	0.92832	0.29961
chr10*34633309	0	0	0	0	0.865385	0	0	0	0.827586	0	0	0	0	0	0	0	0	0	0	0	0	0	0	0	0	0	0.128799	0.099949
chr7*44842192	0	0	0.5	0	0.809524	0	0	0	0	0	0	0	0	0	0	0	0	0	0	0	0	0	0	0	0	0	0.0452735	0.051184
chr12*70481770	0	0	0	0	0	0.1	0	0	0.444444	0.375	0	0	0	0	0	0	0	0	0	0	0	0	0	0	0	0	0.0299641	0.0373213
chr1*13328730	0	0	0	0	0	0	0	0	0	0	0	0	0	0	0	0	0.192308	0.32	0.5	0.133333	0	0	0.125	0	0	0	0.333066	0.161975
chr16*66358990	0	0	0	0	0	0	0	0	0	0	0	0	0	0	0	0	0	0	0	0	0	0	0	0	0	0	NA	NA
chr11*63357676	0	0	0	0	0	0	0	0	0	0	0	0	0	0	0	0	0	0	0	0	0.374194	0.813793	0	0	0	0	0.815801	0.277031
chr15*60660348	0	0	0	0	0	0	0	0	0	0	0	0	0	0	0	0.538462	0	0	0	0.142857	0	0	0	0	0	0.857143	0.424438	0.181777
chr2*203560751	0	0	0	0	0.777778	0.3125	0	0	0	0	0	0	0	0	0	0	0	0	0	0	0	0	0	0	0	0	0.0295031	0.0369311
chr9*14665	0	0	0	0	0	0	0	0	0	0	0	0	0.589744	0	0.791667	0	0	0	0	0	0	0	0	0.771429	0	0	0.66731	0.256577
chr6*79149089	0	0	0	0.857143	0	0	0	0.809524	0	0	0	0	0	0	0	0	0	0	0	0	0	0	0	0	0	0	0.0752683	0.0729086
chr1*142569017	0	0	0	0	0.0714286	0	0	0	0	0	0	0	0	0	0	0	0	0	0	0	0	0	0	0	0	0	0.0157391	0.0232009
chr6*24428719	0	0	0	0	0.157895	0	0	0	0.891892	0	0	0	0	0	0	0	0	0	0	0	0	0	0	0	0	0	0.386594	0.169887
chr12*125513734	0	0	0	0.818182	0	0	0	0	0	0	0	0	0	0.636364	0	0	0	0	0	0	0	0	0	0	0	0	0.192474	0.111464
chr1*149223817	0	0	0	0	0	0	0	0	0	0	0	0	0.210526	0	0	0	0	0	0	0	0	0	0	0	0	0	0.944566	0.29961
chr9*74480901	0	0	0	0	0.783784	0	0.614679	0.796875	0	0	0	0	0	0	0	0	0	0	0	0	0	0	0	0	0	0	0.00483948	0.0138707
chr2*91768207	0.591837	0	0	0	0	0.753623	0	0	0	0	0	0	0	0	0	0	0	0	0	0	0	0	0	0	0	0	0.220976	0.119467
chr19*54279427	0	0	0	0	0	0	0	0	0	0	0	0	0.777778	0	0.809524	0	0	0	0	0	0	0	0	0	0	0	0.763555	0.273771
chr16*18306437	0.645161	0.809524	0	0.608333	0	0	0	0.784173	0	0.419355	0	0	0	0	0	0	0	0	0	0	0	0	0	0	0	0	0.0527412	0.0574258
chr4*155186674	0	0	0	0.863636	0	0	0	0	0	0	0	0	0	0	0	0	0	0	0	0	0	0	0	0	0	0	0.0157391	0.0232009
chr10*3133804	0	0	0	0	0	0	0	0	0.758621	0	0	0	0	0	0	0	0.75	0	0	0	0	0	0	0	0	0	0.804102	0.275996
chr2*208620006	0	0	0	0	0	0.384615	0	0	0.290323	0	0	0	0	0	0	0	0	0	0	0	0	0	0	0	0	0	0.300868	0.151753
chr6*148058685	0	0	0	0.882353	0	0	0.790323	0	0	0	0	0	0	0	0	0	0	0	0	0	0	0	0	0	0	0	0.0706903	0.0702979
chr5*112356486	0.577273	0.490424	0.455501	0	0	0	0	0	0	0	0	0	0	0	0	0	0	0	0	0	0	0	0	0	0	0	1.00272e-18	3.25184e-17
chr10*34633482	0	0	0	0	0	0	0	0	0	0.710526	0	0	0	0	0	0	0.857143	0	0	0	0	0	0	0	0	0	0.858897	0.285584
chr3*101295293	0	0	0	0	0	0	0	0	0	0	0	0	0	0	0	0.806452	0	0.705882	0.805556	0	0.652174	0	0	0	0	0	0.302479	0.152134
chr9*79238482	0	0.865169	0	0	0.833333	0.862745	0	0.384615	0.804348	0	0	0	0	0	0	0	0	0	0	0	0	0	0	0	0	0	0.174429	0.103688
chr14*21966101	0	0.869565	0	0	0	0.8	0	0	0	0	0	0	0	0	0	0	0	0	0	0	0	0	0	0	0	0	0.222641	0.119467
chr14*36840880	0	0	0.0536398	0	0	0	0	0	0	0	0	0	0	0	0	0.0526316	0.0392157	0	0.140625	0.12963	0.119048	0.0869565	0.0961538	0	0	0.024	0.0773867	0.0740021
chr1*189410701	0	0	0	0	0	0	0	0.540146	0.711111	0	0	0	0	0	0	0	0	0	0	0	0	0	0	0	0	0	0.372267	0.16729
chr5*133530274	0	0	0	0.846154	0	0	0	0	0	0	0	0	0	0	0	0	0	0	0	0	0	0	0	0	0	0	0.0157391	0.0232009
chr12*29637691	0	0	0	0	0	0.88785	0	0.673797	0.692308	0	0	0.820106	0	0	0	0	0	0	0	0	0	0	0.666667	0	0	0	0.0641101	0.065771
chr6*24172977	0	0.9	0	0.852941	0	0	0	0	0	0	0	0	0	0	0	0	0	0	0	0	0	0	0	0	0	0	0.0854349	0.0773119
chr16*74655731	0	0	0.804878	0	0.851485	0	0	0	0	0	0	0	0	0	0	0	0	0	0	0	0	0	0	0	0	0	0.0753448	0.0729385
chr7*137407248	0	0	0	0	0	0	0	0.0416667	0	0	0	0.0606061	0	0	0	0.0833333	0.0526316	0	0	0.2	0.1875	0	0	0	0	0	0.622483	0.243926
chr7*106113768	0	0	0	0.724138	0	0	0	0	0	0	0	0	0	0	0	0	0	0	0	0	0	0	0	0	0	0	0.0157391	0.0232009
chrM*199	0	0	0	0	0	0	0	0	0	0	0	0	0	0	0	0	0	0	0	0	0.171429	0	0	0	0	0	0.944566	0.29961
chr16*1114514	0	0.871429	0	0	0	0	0	0	0	0	0	0	0.857143	0	0	0	0	0	0	0	0	0	0	0	0	0	0.630968	0.24615
chr19*53570329	0	0	0	0.789474	0	0	0	0	0	0	0	0	0	0	0	0	0	0	0	0	0	0	0	0	0	0	0.0157391	0.0232009
chr5*73430419	0	0	0	0.822086	0	0	0	0	0	0	0	0	0	0	0.2	0	0	0	0	0.317073	0	0	0	0	0	0	0.0585652	0.0618312
chr6*87439836	0	0	0	0	0	0	0	0.693396	0	0	0	0	0	0	0	0.716667	0	0	0	0	0	0	0	0	0	0	0.655779	0.253122
chr16*74875977	0	0.845663	0.886973	0	0	0.652174	0.842282	0	0	0.852941	0	0	0	0	0	0	0	0	0	0	0	0	0	0	0	0	0.017843	0.0256334
chr16*87724344	0	0	0	0	0	0	0	0	0	0.0909091	0	0	0	0	0	0	0	0	0	0	0	0	0	0	0	0	0.377621	0.16729
chr2*20355522	0	0	0	0	0	0	0	0	0	0	0	0	0	0	0	0.5	0	0.2	0	0.5	0	0	0	0	0	0	0.603515	0.238514
chr11*94170389	0	0	0	0	0	0	0	0.893617	0	0	0	0	0	0	0	0	0	0	0	0	0	0	0.625	0	0	0	0.465257	0.197376
chr5*99582810	0	0	0	0	0	0	0	0	0	0	0	0.277778	0	0	0	0	0	0	0	0	0	0	0	0	0	0	0.377621	0.16729
chr9*35149151	0	0	0	0	0	0	0	0	0	0	0	0	0	0	0	0	0.2	0	0	0	0.4	0	0	0	0	0	0.807208	0.276094
chr7*77005098	0	0	0	0	0	0	0	0	0	0	0	0.382353	0	0	0	0	0.5	0	0	0	0	0	0	0	0	0	0.877313	0.289227
chr11*4308616	0	0	0	0	0	0	0	0	0	0.647059	0	0.636364	0	0	0	0.868132	0	0.83871	0.873418	0	0	0	0	0	0	0	0.51587	0.215609
chr15*20874676	0	0	0	0	0	0	0	0	0	0	0	0	0	0	0	0	0	0	0	0	0	0.05	0	0	0	0.583333	0.177221	0.104743
chr2*160589951	0	0	0	0	0	0	0	0	0	0	0	0	0	0	0	0	0	0	0	0	0	0	0	0	0	0	NA	NA
chr8*13221834	0	0.727273	0	0.782609	0.895161	0.765957	0.76	0.857558	0	0	0	0	0	0	0	0	0	0	0	0	0	0	0	0	0	0	1.92276e-08	2.59014e-07
chr11*1010583	0	0	0	0	0	0	0	0	0.0666667	0.25	0	0.505263	0	0	0	0	0	0	0	0	0	0	0	0	0	0	0.015123	0.0232009
chr8*7917577	0	0	0	0	0	0	0	0	0	0	0	0	0	0	0	0	0	0	0	0	0	0	0	0	0	0	NA	NA
chr20*45650008	0	0	0	0	0.277778	0.0909091	0	0	0	0	0	0	0	0	0	0	0	0	0	0	0	0	0	0	0	0	0.0253917	0.0330361
chr8*7472932	0	0	0	0	0	0	0	0	0.733333	0	0	0	0	0	0	0	0	0	0	0	0	0	0	0	0	0	0.377621	0.16729
chr2*63272753	0	0	0	0.606061	0	0	0	0	0	0	0	0	0	0	0	0	0	0	0	0	0	0	0	0	0	0	0.0157391	0.0232009
chr5*133738270	0	0	0	0.583333	0	0.2	0	0	0	0	0	0	0	0	0	0	0	0	0	0	0	0	0	0	0	0	0.0261901	0.033724
chr3*17857577	0	0.84127	0	0.847458	0	0	0.890625	0	0	0	0	0	0	0	0	0	0	0	0	0	0	0	0	0	0	0	0.163804	0.099949
chr6*151726277	0	0.789474	0	0	0	0	0	0	0	0	0	0.714286	0	0	0	0	0	0	0	0	0	0	0	0	0	0	0.325765	0.159845
chr16*70284315	0	0	0	0	0	0	0	0	0	0	0	0	0	0	0	0	0	0	0	0	0	0	0	0	0	0	NA	NA
chr5*150982785	0	0.714286	0	0	0	0	0	0	0	0	0	0	0	0	0	0	0	0	0	0	0	0	0	0	0	0	0.165126	0.099949
chr15*83666243	0	0	0	0	0	0	0	0	0	0	0	0	0.142857	0	0.166667	0	0	0	0	0	0.4	0.6	0	0.428571	0	0	0.592395	0.235723
chr3*153974065	0	0	0	0	0	0.111111	0	0	0	0	0	0.72	0	0	0	0	0	0	0	0	0	0	0	0	0	0	0.401428	0.174468
chr11*63394269	0	0	0	0	0	0	0	0.2	0	0	0	0	0	0	0	0	0	0	0	0	0	0	0	0	0	0	0.165126	0.099949
chr1*202848381	0	0	0	0	0	0	0	0	0	0	0	0	0	0	0	0	0	0	0	0	0	0	0	0.875	0	0	0.165126	0.099949
chr11*65089504	0	0	0	0	0	0	0	0	0	0	0	0	0.828571	0	0	0	0	0	0	0	0	0	0	0	0	0.866667	0.616624	0.242336
chr7*77854796	0	0	0	0	0	0	0	0.609375	0	0	0	0	0	0	0	0	0	0	0	0	0	0	0	0	0	0	0.165126	0.099949
chr22*42604032	0	0	0	0.485714	0	0.333333	0	0	0	0	0	0	0	0	0	0	0	0	0	0	0	0	0	0	0	0	0.0512321	0.0563915
chr14*35183805	0	0	0	0	0	0	0	0	0	0	0	0	0	0.666667	0.714286	0	0	0	0	0	0	0	0	0	0	0	0.763911	0.273771
chrY*13401655	0	0	0	0	0.0769231	0	0	0	0	0	0	0	0	0	0	0	0	0	0	0	0	0	0	0	0	0	0.0157391	0.0232009
chr14*20926256	0	0	0	0	0	0	0	0	0	0	0	0	0.638356	0.465517	0.283673	0	0	0	0	0	0	0	0	0	0	0	0.587307	0.234551
chr9*113898602	0	0	0.428571	0.857143	0	0	0.823529	0	0	0	0	0	0	0	0	0	0	0	0	0	0	0	0	0	0	0	0.114383	0.0938147
chr13*54441462	0	0	0	0.5	0	0.56	0	0	0.58209	0	0	0	0.309091	0.172414	0.25	0	0	0	0	0	0	0	0	0	0	0	0.56007	0.226829
chr8*112034019	0	0.816901	0.818182	0.816327	0	0	0	0	0	0	0	0	0	0	0	0	0	0	0	0	0	0	0	0	0	0	0.00355329	0.0110824
chr3*45786343	0	0	0	0.00217865	0.557432	0.65587	0.6125	0.513889	0.459854	0.779904	0	0.134831	0	0	0	0	0	0	0	0	0	0	0	0	0	0	0.000161458	0.00119809
chr1*202565436	0	0	0	0.430556	0	0	0	0	0	0	0	0	0	0	0.1	0	0	0	0	0	0	0	0	0	0	0	0.0260789	0.0336197
chr1*227681585	0	0	0	0.686047	0	0	0	0	0	0	0	0	0	0	0	0	0	0	0	0	0	0	0	0	0	0	0.0157391	0.0232009
chr5*93855645	0	0.666667	0	0	0	0	0	0	0	0	0	0	0	0	0	0	0	0	0	0	0	0	0	0	0	0	0.165126	0.099949
chr19*19794066	0	0.869565	0	0	0.852459	0	0	0	0	0	0	0	0	0	0	0	0	0	0	0	0	0	0	0	0	0	0.0822588	0.0758975
chr18*36118982	0	0	0	0	0	0	0	0	0	0	0	0	0	0.897959	0	0	0	0	0	0	0	0	0.71875	0	0	0	0.76884	0.273771
chr2*50666688	0	0	0	0	0	0	0	0	0	0	0	0	0	0	0	0.5	0	0.333333	0	0.0588235	0	0	0.285714	0	0	0	0.494658	0.208235
chr1*142588072	0	0	0.142857	0	0	0	0	0	0	0	0	0	0	0	0	0	0	0	0	0	0	0	0	0	0	0	0.165126	0.099949
chr3*53713177	0	0	0	0.825	0	0	0	0	0	0	0	0.880597	0	0	0	0	0	0	0	0	0	0	0	0	0	0	0.152164	0.099949
chr19*58357338	0	0	0	0	0	0	0	0	0	0	0	0	0	0	0	0	0	0	0	0	0	0	0	0	0	0	NA	NA
chr5*134263470	0	0	0	0	0	0	0	0	0	0	0	0	0	0	0	0	0	0	0.0425532	0.00967742	0.0226415	0.00704225	0	0	0	0	0.590251	0.235351
chr17*26795009	0	0.00840336	0.0204082	0	0.0206186	0	0	0	0	0	0	0	0	0	0	0	0.047619	0.0769231	0.282353	0	0	0	0	0	0	0	0.835395	0.280315
chr19*10251184	0	0	0	0	0	0	0	0.608696	0	0	0	0	0	0	0	0	0	0	0	0	0	0	0	0	0	0	0.165126	0.099949
chrX*129337387	0	0	0	0	0.619048	0	0	0.4375	0	0.772727	0	0	0	0	0	0	0	0	0	0	0	0	0	0	0	0	0.2535	0.132202
chr1*143119078	0	0	0	0	0	0	0	0	0	0	0	0	0.0833333	0	0	0	0	0	0	0	0	0	0	0.5	0	0	0.195579	0.112703
chr7*16249209	0	0	0	0	0	0.818182	0	0.103448	0	0	0	0	0	0	0	0	0	0	0	0	0	0	0	0	0	0	0.0630397	0.0649774
chr17*80006001	0	0	0	0	0	0	0	0	0	0	0	0	0	0	0	0.592593	0.0588235	0	0	0	0	0	0	0	0	0	0.917671	0.298486
chrM*5352	0	0	0	0	0	0	0	0	0	0	0	0	0	0	0	0	0	0	0	0	0.0250284	0.0181612	0	0	0	0	0.774438	0.273771
chrM*16262	0.00149925	0.0027894	0.00212314	0	0	0	0	0	0	0	0	0	0	0	0	0	0	0	0	0	0	0	0	0	0	0	3.1138e-11	5.99226e-10
chr7*27867356	0	0	0	0	0.703704	0	0	0.594203	0	0	0	0	0	0	0	0	0	0	0	0	0	0	0	0	0	0	0.0658499	0.0671234
chr21*11058229	0	0	0	0	0	0	0	0	0	0	0	0	0.285714	0	0	0	0	0	0	0	0	0	0	0	0	0	0.944566	0.29961
chr21*30840968	0	0	0	0	0	0	0	0	0	0	0	0	0	0	0	0	0	0	0	0	0	0	0	0	0	0	NA	NA
chr4*115546413	0	0	0	0	0	0	0	0	0	0	0	0	0	0	0	0	0	0	0	0	0	0	0	0	0	0	NA	NA
chr11*110870964	0	0	0	0.853659	0	0	0	0.866242	0	0	0	0	0	0	0	0	0	0	0	0	0	0	0	0	0	0	0.0817725	0.0757133
chrX*52862350	0	0	0	0	0	0	0	0	0	0	0	0	0	0	0	0	0.315789	0	0	0	0.166667	0	0	0	0	0	0.801761	0.275631
chr13*30780816	0	0.625	0	0	0	0.519231	0.857143	0	0	0.85	0	0.431373	0	0	0	0	0	0	0	0	0	0	0	0	0	0	0.0520097	0.0569377
chr5*78580501	0.4	0	0	0	0	0	0	0	0	0	0	0	0	0	0	0	0	0	0	0	0.4	0	0	0	0	0	0.639281	0.248637
chr5*156904831	0	0.309524	0	0.237288	0.842105	0.128205	0	0	0.0816327	0	0	0	0	0	0	0	0	0	0	0	0	0	0	0	0	0	0.000286891	0.00197799
chr10*96076927	0	0.75	0	0	0	0	0	0.444444	0	0	0	0	0	0	0	0	0	0	0	0	0	0	0	0	0	0	0.214813	0.119467
chr1*16932368	0	0.854911	0.854015	0.772512	0.728814	0.853659	0	0	0	0	0	0	0.450704	0	0	0	0	0	0	0	0	0	0	0.666667	0	0	0.0104381	0.0232009
chr17*22023807	0	0	0	0	0	0	0	0.333333	0	0	0	0	0	0	0	0.428571	0.285714	0	0	0.416667	0	0	0	0	0	0	0.619951	0.243261
chr10*73576462	0	0	0	0	0	0	0	0	0	0	0	0	0	0	0	0.652174	0.846154	0.822581	0	0.428571	0	0	0	0	0	0	0.341915	0.164
chr5*142239654	0	0	0	0.4	0.115385	0	0	0	0	0	0	0	0	0	0	0	0	0	0	0	0	0	0	0	0	0	1.72445e-05	0.000155664
chr22*39037210	0	0	0	0	0	0	0	0	0.885827	0.892744	0	0	0	0	0	0	0	0	0	0	0	0	0	0	0	0	0.0223717	0.0303822
chr1*36186179	0	0.777778	0.25	0	0	0	0	0	0	0	0	0	0	0	0	0	0	0	0	0	0	0	0	0	0	0	0.0117991	0.0232009
chr5*134259467	0	0	0	0	0.05	0	0	0	0	0	0	0	0.153846	0	0	0	0	0	0	0	0	0	0	0	0	0	0.89696	0.293589
chr5*78806388	0	0	0	0	0	0	0	0	0	0	0	0	0	0	0	0	0	0.133333	0	0	0	0	0.0833333	0	0	0	0.785887	0.274341
chr1*36186242	0	0	0.764706	0	0.4375	0	0	0.666667	0	0	0	0	0	0	0	0	0	0	0	0	0	0	0	0	0	0	0.217413	0.119467
chr5*73438522	0	0	0	0.226027	0	0.34375	0	0	0.443114	0	0	0.211765	0	0	0	0	0	0	0	0	0	0	0	0	0	0	0.135587	0.099949
chr20*43122420	0	0	0	0	0	0	0	0	0	0	0	0	0	0	0	0	0	0	0	0	0	0	0	0	0	0	NA	NA
chrX*68004710	0	0	0	0	0	0	0	0	0	0	0	0	0.142857	0.125	0	0	0	0	0.4	0	0	0	0	0.166667	0.142857	0.142857	0.218817	0.119467
chr21*10582828	0	0	0	0	0.454545	0	0	0	0	0	0	0	0	0	0	0	0	0	0	0	0	0	0	0	0	0	0.0157391	0.0232009
chr5*148874589	0	0	0	0.694444	0	0.366667	0	0	0	0	0	0	0	0	0	0	0	0	0	0	0	0	0	0	0	0	0.0380945	0.0448032
chr8*82570013	0.75	0	0	0.275862	0.423077	0	0.655172	0	0	0	0	0	0	0	0	0	0	0	0	0	0	0	0	0	0	0	0.0728517	0.0717546
chr11*4263742	0	0	0	0	0	0	0	0	0.380952	0	0	0	0	0	0	0.409639	0	0.510638	0.592857	0	0	0	0	0	0	0	0.682271	0.260613
chr4*153590702	0	0.8	0	0	0	0	0	0	0.82	0	0	0	0	0	0	0	0	0	0	0	0	0	0	0	0	0	0.342537	0.164165
chr5*118583161	0	0	0	0	0.538462	0	0.610526	0.168317	0	0	0	0	0	0	0	0	0	0	0	0	0	0	0	0	0	0	0.0257963	0.0334136
chr9*95375551	0	0	0	0	0	0	0	0	0.571429	0	0	0	0	0	0	0	0	0	0	0	0	0	0	0	0	0.772727	0.298083	0.150696
chr4*178366308	0	0	0	0.633333	0.666667	0	0	0	0	0	0	0	0	0	0	0	0	0	0	0	0	0	0	0	0	0	9.45452e-31	1.03481e-28
chr1*33518730	0	0	0	0	0	0	0	0	0	0	0	0	0.5	0	0.844037	0	0	0	0	0	0.619048	0	0	0.727273	0	0	0.604687	0.238823
chr19*42732004	0	0	0	0	0	0	0	0	0	0	0	0	0	0	0	0	0	0	0	0	0	0	0	0	0	0	NA	NA
chr20*47133362	0	0	0	0	0	0.037037	0	0	0	0	0	0	0	0	0	0	0	0	0	0	0	0	0	0	0	0	0.165126	0.099949
chr6*148058684	0	0	0	0.888889	0	0	0.769231	0	0	0	0	0	0	0	0	0	0	0	0	0	0	0	0	0	0	0	0.0678306	0.0684649
chr17*62539969	0	0	0	0.666667	0	0.736842	0	0.2	0	0	0	0	0	0	0	0	0	0	0	0	0	0	0	0	0	0	0.0263143	0.0338347
chr3*101489141	0	0	0.685714	0.785714	0	0	0	0	0	0	0	0	0	0	0	0	0	0	0	0	0	0	0	0	0	0	0.0685236	0.0688865
chr12*1296695	0	0	0	0	0	0	0	0	0	0	0	0	0	0	0	0	0	0	0	0	0	0	0	0	0	0	NA	NA
chr1*91515187	0	0	0	0	0	0	0	0	0	0	0	0	0	0	0	0.185185	0.133333	0	0	0	0.333333	0	0.176471	0	0	0	0.395753	0.172573
chr1*215585454	0	0	0	0	0	0.0555556	0	0	0	0	0	0	0	0	0	0	0	0	0	0	0	0	0	0	0	0	0.165126	0.099949
chr8*42199862	0	0	0	0	0	0	0	0	0	0	0	0	0	0	0	0	0.6	0	0.4	0	0	0	0	0	0	0	0.780562	0.273771
chr20*35380745	0	0	0	0	0	0	0	0	0.772727	0	0	0	0	0	0	0	0	0	0	0	0	0	0	0	0	0	0.377621	0.16729
chr5*86180241	0	0	0	0	0	0	0	0	0	0	0	0	0	0	0	0.266667	0	0.2	0	0	0.0769231	0	0	0	0	0	0.638493	0.248476
chr1*1650797	0	0	0	0	0	0.9	0	0	0.888889	0	0	0	0	0	0	0	0	0	0	0	0	0	0	0	0	0	0.337633	0.163163
chr21*10985090	0	0	0	0	0	0.292683	0	0.64	0	0	0	0	0	0	0	0	0	0	0	0.333333	0	0	0	0	0	0	0.0307439	0.0380222
chr19*58372245	0	0	0	0	0.2	0.761905	0	0	0	0	0	0	0	0	0	0	0	0	0	0	0	0	0	0	0	0	0.169624	0.101869
chr2*87414330	0	0	0	0.0238095	0	0	0	0	0.0153846	0.030303	0	0.0175439	0	0	0	0	0	0	0	0	0	0	0	0	0	0	0.00288953	0.0095196
chr21*47474212	0	0	0	0	0.185185	0	0	0	0	0.333333	0	0	0	0	0	0	0	0	0	0	0	0	0	0	0	0	0.274842	0.141437
chr8*81556802	0	0	0.166667	0.142857	0	0	0	0	0	0	0	0	0	0	0	0	0	0	0	0	0	0	0	0	0	0	0.0951279	0.0823889
chr17*48771047	0	0.843137	0	0	0	0	0	0	0	0	0	0	0	0	0	0	0	0	0	0	0	0	0	0	0	0	0.165126	0.099949
chr11*44082625	0	0	0	0.7875	0.8	0	0	0	0	0	0	0	0	0	0	0	0	0	0	0	0	0	0	0	0	0	5.29712e-41	1.54607e-38
chr15*71979908	0	0	0	0	0.761905	0	0	0.466667	0	0	0	0	0	0	0	0	0	0	0	0	0	0	0	0	0	0	0.044841	0.0508263
chr7*16249231	0	0	0	0	0	0	0	0.126984	0	0.820513	0	0	0	0	0	0	0	0	0	0	0	0	0	0	0	0	0.401476	0.174468
chr8*100889350	0	0	0	0.887097	0	0	0	0	0	0	0	0.78	0	0	0	0	0	0	0	0	0	0	0	0	0	0	0.112694	0.0926538
chr2*130909503	0	0	0	0	0	0	0	0	0	0	0	0	0	0	0	0.1	0	0	0.230769	0.818182	0	0.0526316	0.638298	0	0	0.836735	0.552388	0.224757
chr3*48772819	0	0	0	0	0	0	0	0	0	0	0	0	0	0	0	0.733333	0.636364	0	0.75	0	0	0.666667	0	0	0	0	0.29975	0.151373
chr1*242863841	0	0	0	0	0	0	0.666667	0	0	0	0	0	0	0	0	0	0	0	0	0	0	0	0	0	0	0	0.165126	0.099949
chr1*201489314	0	0	0	0	0	0	0	0.5	0	0	0	0	0	0	0	0.222222	0	0	0.363636	0	0	0	0	0	0	0	0.516709	0.215909
chr19*58377808	0.1	0	0	0	0	0	0	0	0	0	0	0	0	0	0	0	0	0	0	0	0	0	0	0	0	0	0.165126	0.099949
chr11*95566337	0	0	0	0.767442	0	0	0	0	0	0	0	0	0	0	0	0	0	0	0	0	0	0	0	0	0	0	0.0157391	0.0232009
chr3*155480549	0.893843	0	0	0.836879	0	0	0	0	0	0	0	0	0	0	0	0	0	0	0	0	0	0	0	0	0	0	0.0865881	0.0777217
chr1*569624	0	0	0	0	0	0.695652	0.791667	0	0.5	0.77551	0	0	0	0.586207	0	0	0	0	0.461538	0	0	0	0	0.652174	0	0	0.208287	0.118082
chr14*60864910	0	0	0	0	0	0	0	0	0	0	0	0	0	0	0	0	0	0.00403226	0.0100503	0.0208333	0	0	0	0	0	0	0.714405	0.269746
chr4*1245953	0	0	0	0	0	0	0	0	0.4	0	0	0	0	0	0	0	0	0	0	0	0	0	0	0	0	0	0.377621	0.16729
chr21*34637445	0	0	0	0.733333	0	0.25	0	0	0	0	0	0	0	0	0	0	0	0	0	0	0	0	0	0	0	0	0.0260885	0.0336197
chr15*64716296	0	0	0	0	0	0	0	0	0	0	0	0	0.263158	0.195652	0.897436	0	0	0	0	0	0	0	0	0	0	0	0.760014	0.273771
chr9*134783973	0	0	0	0	0	0	0	0	0	0	0	0	0	0.285714	0	0	0	0	0	0	0	0	0	0	0	0.6	0.328494	0.160554
chr10*100109979	0	0.75	0	0	0	0	0	0	0	0	0	0	0	0	0	0	0	0	0	0	0	0	0	0	0	0	0.165126	0.099949
chr12*63359457	0	0	0	0	0	0	0	0.222222	0	0	0	0	0.315789	0	0	0.147059	0.157895	0.147059	0.037037	0.214286	0.0666667	0.230769	0.25	0.333333	0.210526	0.346154	0.00178431	0.00641879
chr5*80538247	0	0	0	0	0	0	0	0	0	0	0	0	0	0	0	0	0.666667	0.5	0	0.777778	0	0.666667	0	0	0	0	0.314299	0.156144
chr14*50792788	0	0	0	0	0	0.65	0	0.0555556	0	0	0	0	0	0	0	0	0	0	0	0	0	0	0	0	0	0	0.0876924	0.0784316
chr6*148967395	0	0	0	0.8	0.4375	0	0	0	0	0	0	0	0	0	0	0	0	0	0	0	0	0	0	0	0	0	4.98026e-10	8.15099e-09
chr10*62222474	0	0	0	0.421053	0	0.555556	0	0	0	0	0	0	0	0	0	0	0	0	0	0	0	0	0	0	0	0	0.107215	0.0891115
chr7*105206848	0	0	0	0	0.8	0	0	0	0	0	0	0	0	0	0	0	0	0	0	0	0	0	0	0	0	0	0.0157391	0.0232009
chr8*140509426	0	0	0	0	0	0	0	0	0	0	0	0	0.698795	0.176471	0.572519	0	0	0	0	0	0	0	0	0	0	0	0.650994	0.251608
chr10*111572153	0	0	0	0	0	0	0	0	0	0	0	0	0	0	0	0	0.786885	0	0	0	0	0.773333	0	0	0	0	0.763409	0.273771
chr5*145138098	0	0	0	0.466667	0	0.166667	0	0	0.626866	0	0	0	0	0	0	0	0	0	0	0	0	0	0	0	0	0	0.243061	0.127824
chr2*238950135	0	0	0	0	0	0.46875	0	0	0.0454545	0	0	0	0	0	0	0	0	0	0	0	0	0	0	0	0	0	0.176432	0.104489
chr9*101210890	0	0	0	0	0	0	0	0	0	0	0	0.886076	0	0	0	0	0	0	0	0	0	0	0.75	0	0	0	0.75442	0.273771
chr1*146675474	0	0	0	0	0	0	0	0	0	0	0	0	0	0	0	0	0.0833333	0	0	0	0	0	0	0	0	0.444444	0.201436	0.115206
chr8*104240298	0	0	0.71875	0	0	0.84507	0	0	0	0	0	0	0	0	0	0	0	0	0	0	0	0	0	0	0	0	0.222008	0.119467
chr14*62567821	0	0	0	0	0	0	0.87	0	0	0	0	0.798701	0	0	0	0	0	0	0	0	0	0	0	0	0	0	0.327759	0.160439
chr22*34885005	0	0	0	0	0	0	0	0	0	0	0	0	0	0	0	0	0.8	0.00943396	0	0	0	0	0	0	0	0	0.94161	0.29961
chr5*180668640	0	0	0	0	0	0	0	0	0	0	0	0	0	0	0	0	0.302469	0	0.296651	0	0	0	0	0	0	0	0.763417	0.273771
chr1*3697010	0	0.764423	0	0.441026	0	0	0	0	0	0	0	0	0	0	0	0	0	0	0	0	0	0	0	0	0	0	0.132308	0.099949
chr9*138701774	0	0	0	0	0	0.863248	0	0	0.756757	0.503401	0	0	0	0	0	0	0	0	0	0	0	0	0	0	0	0	0.116506	0.0949408
chrM*9549	0	0	0	0	0	0	0	0	0	0	0	0	0	0	0	0.0365297	0.023622	0.0277778	0.00265957	0.030581	0	0	0	0	0	0	0.282306	0.144598
chr5*81305383	0	0	0	0.166667	0	0	0	0.4	0	0	0	0	0	0	0	0	0	0	0	0	0	0	0	0.333333	0	0	0.233542	0.124123
chr19*37238342	0	0	0	0	0	0	0	0	0	0	0	0	0	0	0.586207	0	0	0	0	0	0	0	0	0	0	0	0.944566	0.29961
chr13*50050775	0	0	0	0	0	0	0	0	0	0	0	0	0	0.608696	0.117647	0	0	0	0	0	0	0	0	0	0	0	0.889464	0.291822
chr21*9439992	0	0	0	0	0	0.818182	0	0	0.5	0	0	0	0	0	0	0	0	0	0	0	0	0	0	0	0	0	0.273341	0.140954
chr18*36136141	0	0	0	0	0	0.6	0	0	0	0	0	0	0	0	0	0	0	0	0	0	0	0	0	0	0	0	0.165126	0.099949
chr5*118309737	0	0	0	0	0	0	0	0	0	0	0	0	0.25	0.25	0	0	0	0.0212766	0.0217391	0	0	0	0	0	0	0	0.683235	0.260788
chr7*97921055	0	0	0	0	0.460177	0	0.714286	0.470588	0	0	0	0	0	0	0	0	0	0	0	0	0	0	0	0	0	0	0.00361308	0.0111925
chr17*16287415	0	0	0	0.5	0	0	0.428571	0	0	0	0	0	0	0	0	0	0	0	0	0	0	0	0	0	0	0	0.0670528	0.0678754
chr7*35672814	0	0	0.833333	0	0.869565	0	0	0	0.333333	0	0	0	0	0	0	0	0	0	0	0	0	0	0	0	0	0	0.112273	0.0923947
chr12*133402531	0	0	0	0	0	0	0	0.2	0	0	0	0	0	0	0	0	0	0.0238095	0	0	0	0	0	0	0	0	0.183942	0.10777
chr3*11858665	0	0	0	0	0	0	0	0	0.130435	0	0.0333333	0	0	0	0	0	0	0	0	0	0	0	0	0	0	0	0.124526	0.0994949
chr7*106836758	0	0	0	0	0	0	0	0	0	0	0	0	0	0	0	0	0	0	0	0	0	0	0	0	0	0	NA	NA
chr1*204520045	0	0	0	0	0	0	0	0.475	0.2	0	0	0	0	0	0	0	0	0	0	0	0	0	0	0	0	0	0.234098	0.124305
chr4*55252	0	0	0	0	0	0	0	0	0	0	0	0	0	0	0	0	0	0	0	0	0	0	0.629921	0.384615	0	0.769231	0.0975291	0.0835185
chr14*75598906	0	0	0	0	0	0.136364	0	0	0	0	0	0	0	0	0	0	0	0	0	0	0	0	0	0	0	0	0.165126	0.099949
chr2*88746586	0	0	0	0.837838	0.666667	0	0	0	0	0	0	0	0	0	0	0	0	0	0	0	0	0	0	0	0	0	7.11982e-18	2.18744e-16
chr19*56393218	0.352632	0.614865	0	0	0	0	0.707143	0	0	0.55	0.346667	0.712963	0	0	0	0	0	0	0.545455	0.769231	0	0	0	0	0	0	0.335415	0.162621
chr21*20230375	0	0	0	0	0	0	0	0	0	0	0	0	0	0	0	0.057377	0.0142857	0.028777	0.0185185	0.03125	0	0.496552	0.0666667	0	0	0	0.767173	0.273771
chr1*204523755	0	0	0	0	0	0.714286	0	0	0	0	0	0	0	0	0	0	0	0	0	0	0	0	0	0	0	0	0.165126	0.099949
chr3*69156900	0	0	0	0	0.833333	0.384615	0	0	0.509434	0	0	0	0	0	0	0	0	0	0	0	0	0	0	0	0	0	0.0991487	0.0844923
chr19*33469809	0	0	0.882979	0.801325	0	0	0	0	0	0	0	0	0	0	0	0	0	0	0	0	0	0	0	0	0	0	0.0895761	0.0794136
chr1*55793796	0	0	0.529412	0	0.4375	0	0	0	0	0	0	0	0	0	0	0	0	0	0	0	0	0	0	0	0	0	0.0987134	0.0841623
chr2*213788609	0	0.833333	0	0	0	0	0	0	0	0	0	0	0	0	0	0	0	0	0	0	0	0	0	0	0	0	0.165126	0.099949
chr4*66439304	0	0	0	0	0	0	0	0	0	0	0	0	0.047619	0.0434783	0.0714286	0	0.142857	0	0	0	0	0	0	0.114286	0	0	0.555903	0.225716
chr21*10122521	0.513043	0.2	0.0526316	0.492754	0.878788	0	0	0.0238095	0.24	0.416667	0	0	0	0	0	0	0	0	0	0	0	0	0	0	0	0	1.67551e-05	0.000152822
chr19*37035534	0	0	0	0	0	0	0	0.0526316	0	0	0	0	0	0	0	0	0	0	0	0	0	0	0	0	0.6875	0	0.172832	0.102956
chr16*56643182	0	0	0	0	0.789474	0	0.62	0.639175	0	0	0	0	0	0	0	0	0	0	0	0	0	0	0	0	0	0	0.00525603	0.0147982
chr14*53109810	0	0	0.6	0	0	0	0	0	0	0	0.0344828	0	0	0	0	0	0	0	0	0	0	0	0	0	0	0	0.171418	0.102592
chr2*101881327	0	0	0	0	0	0.235088	0	0	0	0	0	0.14433	0	0	0	0	0	0	0	0	0	0	0	0	0	0	0.273909	0.141123
chr11*13805348	0	0	0.555556	0	0	0.818182	0	0	0	0	0	0	0	0	0	0	0	0	0	0	0	0	0	0	0	0	0.21821	0.119467
chr9*37880277	0	0	0	0	0	0	0	0	0	0	0	0	0	0	0	0	0	0	0	0	0	0	0	0	0	0	NA	NA
chr16*81014384	0.71831	0.857143	0.828125	0.699659	0.785714	0.623907	0.688	0.524752	0.467456	0	0	0.696721	0.863309	0.85443	0	0	0	0	0	0	0	0	0	0	0	0.84	0.0344159	0.0414796
chr15*73613666	0	0	0	0.5	0	0	0	0	0	0	0	0	0	0	0	0	0	0	0	0	0	0	0	0	0	0	0.0157391	0.0232009
chr19*56371039	0	0	0	0	0	0.0882353	0	0	0.671233	0	0	0	0	0	0	0	0	0	0	0	0	0	0	0	0	0	0.398779	0.173762
chr3*155480839	0.816092	0.852564	0	0.583333	0	0	0	0	0	0	0	0	0	0	0	0	0	0	0	0	0	0	0	0	0	0	0.00201333	0.0070516
chr20*31434578	0	0	0	0	0	0	0	0	0	0	0	0	0	0	0	0	0	0	0	0	0.461538	0	0.166667	0	0	0	0.840257	0.280977
chr2*143914939	0	0.788462	0	0	0	0	0.166667	0	0	0	0	0	0	0	0	0	0	0	0	0	0	0	0	0	0	0	0.186425	0.108751
chr2*162136086	0	0	0	0	0	0	0	0	0	0.4	0	0	0	0	0	0	0	0	0	0	0	0	0.5	0	0	0	0.867301	0.287006
chr3*129020967	0	0	0	0	0.363636	0	0.142857	0	0	0	0	0	0	0	0	0	0	0	0	0	0	0	0	0	0	0	0.0289715	0.0364741
chr7*157025224	0	0.722222	0	0	0	0	0	0	0	0	0	0	0	0	0.857143	0	0	0	0	0	0	0	0	0	0	0	0.722112	0.271953
chr22*32014405	0	0	0	0	0	0.267717	0	0	0	0.2	0	0.195	0	0	0	0	0	0	0	0	0	0	0	0	0	0	0.105005	0.0878642
chr1*43743693	0	0	0	0	0.625	0	0	0	0	0	0	0	0	0	0	0	0	0	0	0	0	0	0	0	0	0	0.0157391	0.0232009
chr2*71409245	0.666667	0.529412	0.692308	0.176471	0	0.358491	0	0	0	0	0	0	0	0	0	0	0	0	0	0	0	0	0	0	0	0	3.12724e-09	4.76217e-08
chr2*91768051	0	0	0	0	0	0	0	0	0	0	0	0	0	0	0	0	0	0	0	0	0	0	0	0	0	0	NA	NA
chr17*37688385	0	0	0	0	0	0	0	0	0	0	0	0	0	0	0	0	0	0	0	0	0	0	0	0	0	0	NA	NA
chr12*65109290	0	0	0	0	0	0	0	0.444444	0	0	0	0	0	0	0	0	0	0	0	0	0	0	0	0	0	0	0.165126	0.099949
chr5*156761617	0.333333	0.695652	0.181818	0	0	0	0	0	0	0	0	0	0	0	0	0	0	0	0	0	0	0	0	0	0	0	1.44907e-05	0.000135703
chr8*125812501	0	0	0.166667	0	0	0	0	0	0	0.717391	0	0	0	0	0	0	0	0	0	0	0	0	0	0	0	0	0.407941	0.176351
chr1*13450683	0	0	0	0	0	0	0	0	0.444444	0	0	0	0	0.25	0	0	0	0.4	0	0	0	0	0	0	0	0	0.770939	0.273771
chr10*61457362	0	0	0	0	0	0	0	0	0	0	0	0	0	0.111111	0.0833333	0	0	0	0	0	0	0	0	0	0	0	0.77236	0.273771
chr7*21956501	0	0	0	0	0	0.594595	0	0	0	0	0	0	0	0	0	0	0	0	0	0	0	0	0	0	0	0	0.165126	0.099949
chr11*73116551	0	0	0	0.571429	0	0	0	0	0	0	0	0	0	0	0	0	0	0	0	0	0	0	0	0	0	0	0.0157391	0.0232009
chr19*39123069	0	0	0	0	0	0	0	0	0	0	0	0	0.551724	0.767442	0	0	0	0	0	0	0	0	0	0	0	0	0.775055	0.273771
chr2*208620111	0	0	0	0	0	0.883721	0	0	0	0.666667	0	0	0	0	0	0	0	0	0	0	0	0	0	0	0	0	0.300787	0.151753
chr2*44545504	0	0	0	0.876847	0	0	0	0	0.77193	0	0	0.614583	0	0	0	0	0	0	0	0	0	0	0	0	0	0	0.0333426	0.0404366
chr12*78022478	0	0	0	0	0.705882	0.777778	0	0	0	0	0	0	0	0	0	0	0	0	0	0	0	0	0	0	0	0	0.089572	0.0794136
chr19*16741939	0	0.375	0	0	0	0	0	0	0	0	0	0	0	0	0	0	0	0	0	0	0	0	0	0	0	0	0.165126	0.099949
chr17*57762499	0	0	0	0	0.847458	0	0	0	0	0.885714	0	0	0	0	0	0	0	0	0	0	0	0	0	0	0	0	0.147505	0.099949
chr19*37977837	0	0.606557	0	0.851064	0.753846	0.722222	0	0	0.512821	0	0	0	0	0	0	0	0	0	0	0	0	0	0	0	0	0	0.00150603	0.00554075
chr4*165940440	0	0	0	0	0	0	0	0	0	0	0	0	0	0	0.833333	0	0.4	0	0	0	0	0	0	0	0	0	0.81138	0.276686
chr2*174939984	0	0.0769231	0	0	0	0	0.125	0	0	0	0	0	0.2	0	0	0	0	0	0	0	0	0	0	0	0	0	0.867709	0.287066
chr16*68055380	0	0	0	0	0	0	0	0	0	0	0	0	0	0	0	0	0.724638	0	0.139535	0	0	0	0	0	0	0	0.889684	0.291822
chr2*150971523	0	0.807107	0	0.862069	0	0	0.845638	0	0	0	0	0.719298	0	0	0	0	0	0	0	0	0	0	0	0	0	0	0.293127	0.149051
chr11*99690286	0	0	0	0.777778	0	0.887097	0	0	0.784483	0	0	0	0	0	0	0	0	0	0	0	0	0	0	0	0	0	0.229941	0.122768
chr18*33688726	0	0	0	0	0	0.440994	0	0	0.611111	0.507853	0	0.457317	0	0	0	0	0	0	0	0	0	0	0	0	0	0	0.00141991	0.00527938
chr19*18479129	0	0	0	0	0.380952	0	0	0	0	0	0	0	0	0	0	0	0	0	0	0	0	0	0	0	0	0	0.0157391	0.0232009
chr22*21304948	0	0	0	0	0	0.736842	0	0	0.714286	0	0	0	0	0	0	0	0	0	0	0	0	0	0	0	0	0	0.335134	0.162575
chr3*196461274	0	0	0.416667	0	0	0	0	0	0	0	0	0	0	0	0	0	0	0	0	0	0	0	0	0.333333	0	0	0.221249	0.119467
chr19*357265	0	0	0	0	0	0	0	0	0	0	0	0	0	0	0	0	0.2	0	0	0	0	0	0	0	0	0.666667	0.241155	0.127127
chr1*13648436	0	0	0	0	0	0	0	0	0	0	0	0	0	0	0	0.829545	0.777778	0	0	0	0	0	0	0	0	0	0.763843	0.273771
chr14*35519420	0.25	0	0	0	0.529412	0	0	0	0	0	0	0	0	0	0	0	0	0	0	0	0	0	0.2	0	0	0	0.0792221	0.0747498
chr16*78480805	0	0	0	0	0.654545	0	0	0	0	0	0	0	0	0	0	0	0	0	0	0	0	0	0	0	0	0	0.0157391	0.0232009
chr2*208620143	0.125	0	0.4	0.462963	0.25	0.244898	0	0.277778	0.341463	0.552632	0	0	0.558621	0.444444	0.766497	0	0	0	0	0	0	0	0.8	0	0	0	0.77544	0.273771
chr11*107200683	0	0	0	0	0	0	0.865672	0.769231	0	0	0	0	0	0	0	0	0	0	0	0	0	0	0	0	0	0	0.000626587	0.00310671
chr9*141071078	0	0	0	0	0	0	0	0	0	0	0	0	0	0	0	0.220588	0.529412	0.459459	0.347826	0.607143	0	0	0	0	0	0	0.198432	0.114009
chr6*8080264	0	0	0.428571	0	0	0.214286	0	0	0	0	0	0	0	0	0	0	0	0	0	0	0	0	0	0	0	0	0.209898	0.118727
chr1*13330478	0	0	0	0	0	0	0	0	0	0	0	0	0.0222222	0.385965	0	0	0	0	0	0	0	0	0	0	0	0	0.929479	0.29961
chrX*77154964	0	0	0	0	0	0	0	0	0	0	0	0	0.83871	0	0	0	0	0	0	0	0	0	0	0	0	0	0.944566	0.29961
chr8*133807032	0	0	0	0	0	0	0	0	0	0	0	0	0.133333	0	0.777778	0	0	0	0	0	0	0	0	0	0	0	0.896124	0.293549
chrM*16163	0	0	0	0	0	0	0	0	0	0	0.00127551	0	0	0	0	0.00574713	0.00245098	0.00597015	0.00225225	0.00271003	0	0	0	0	0	0	0.309933	0.154986
chr14*92629522	0	0	0	0.761905	0.76	0	0	0	0	0	0	0	0	0	0	0	0	0	0	0	0	0	0	0	0	0	5.61696e-57	9.83656e-54
chr6*109785909	0	0	0	0	0	0	0	0.677419	0	0	0	0	0	0	0	0	0	0	0	0	0	0	0	0	0	0	0.165126	0.099949
chrM*10874	0	0	0	0	0	0	0	0	0	0	0	0	0	0	0	0.000757002	0.000818331	0.00581395	0.00494641	0.00516351	0	0	0.00435414	0	0	0	0.199585	0.114521
chr20*46329733	0	0	0	0.4	0	0.0666667	0	0	0	0	0	0	0	0	0	0	0	0	0	0	0	0	0	0	0	0	0.0190368	0.0267988
chr10*10448532	0	0.805031	0	0	0	0	0	0	0	0	0	0.876506	0.7	0.825175	0	0	0	0	0	0	0	0	0	0	0	0	0.804399	0.275996
chr11*67353953	0	0	0.727273	0	0	0	0	0	0	0	0	0	0	0	0	0	0	0	0	0	0	0	0	0	0	0	0.165126	0.099949
chr6*74072381	0	0	0	0	0	0	0	0	0	0	0	0	0	0	0	0	0.831461	0.851852	0	0	0	0	0	0	0	0	0.763441	0.273771
chr12*25261270	0.4375	0	0	0	0.555556	0	0	0	0	0	0	0	0	0	0	0	0	0	0	0	0	0	0	0	0	0	0.0605039	0.0630314
chr5*77425028	0	0	0	0	0	0	0	0	0	0	0	0	0	0	0	0	0	0	0	0	0	0	0	0	0	0	NA	NA
chr2*113379404	0	0	0	0	0	0	0	0	0	0	0	0	0	0	0	0	0	0.5	0.375	0	0	0	0	0	0	0	0.77236	0.273771
chrM*3236	0	0	0	0	0	0	0	0	0	0	0	0	0	0	0	0.821782	0	0.807692	0.880952	0	0	0.883721	0	0	0	0	0.297485	0.150524
chr1*13642034	0	0	0	0	0	0	0	0	0	0	0	0	0	0.333333	0.457143	0	0.53125	0	0	0	0	0	0	0	0	0	0.545732	0.223105
chr15*64967005	0	0	0	0	0.111111	0	0	0.0588235	0	0	0	0	0	0	0	0	0	0	0	0	0	0	0	0	0	0	0.0382013	0.0448084
chr4*1920620	0	0	0	0	0	0.819182	0	0.840756	0	0	0	0.806167	0	0	0.867925	0	0	0	0	0	0	0	0	0	0	0	0.165033	0.099949
chr4*186283831	0	0	0	0	0	0	0	0	0	0	0	0	0	0.709677	0	0	0	0	0	0	0	0	0	0	0.833333	0	0.55838	0.226352
chrX*75437252	0	0	0	0	0	0	0	0	0	0	0	0	0	0	0	0.166667	0	0	0	0	0	0	0	0	0	0.181818	0.595357	0.236633
chr15*85863112	0	0	0	0.813333	0	0	0.659574	0	0	0	0	0	0	0	0	0	0	0	0	0	0	0	0	0	0	0	0.0627013	0.0647153
chr2*23128825	0	0.37037	0	0	0	0.411765	0	0	0	0	0	0	0	0	0	0	0	0	0	0	0	0	0	0	0	0	0.2225	0.119467
chr2*74697392	0	0	0	0	0.75	0	0	0	0	0	0	0	0	0	0	0	0	0	0	0	0	0	0	0	0	0	0.0157391	0.0232009
chr5*180002913	0	0	0	0.818182	0	0	0.634615	0	0	0	0	0	0	0	0	0	0	0	0	0	0	0	0	0	0	0	0.0593976	0.0623986
chr8*102842667	0	0	0	0	0	0	0	0	0	0	0	0	0	0	0	0	0	0	0	0	0	0	0	0	0	0	NA	NA
chr6*136685364	0	0	0	0	0	0	0	0	0	0	0	0	0	0	0	0.333333	0.2	0	0.666667	0	0	0	0	0	0	0	0.66471	0.255893
chr16*53543610	0	0	0	0	0	0	0	0	0	0.825	0	0.86747	0	0	0	0	0	0	0	0	0	0	0	0	0	0	0.0224797	0.0303822
chr8*88298809	0	0	0	0	0	0	0	0.888889	0	0.428571	0	0	0	0	0	0	0	0	0	0	0	0	0	0	0	0	0.246782	0.129315
chr11*75110562	0	0.714286	0	0	0	0	0	0	0.568966	0	0	0	0	0	0	0	0.866667	0	0.8	0	0	0	0	0.804598	0	0	0.889414	0.291822
chr11*61170539	0	0	0	0	0	0	0	0	0	0	0	0	0.8	0	0.555556	0	0	0	0	0	0	0	0	0	0	0	0.777477	0.273771
chr7*98015778	0	0	0	0	0.227273	0	0	0	0	0.0322581	0.111111	0	0	0	0	0	0.125	0	0.285714	0	0.25	0	0	0	0	0	0.581238	0.232752
chr19*53857699	0	0	0	0	0	0.881356	0	0	0	0	0	0	0	0	0	0	0	0	0	0	0	0	0	0	0	0	0.165126	0.099949
chr5*78580207	0	0	0	0	0	0.333333	0	0	0	0	0	0	0	0	0	0.0434783	0.047619	0.0952381	0.2	0	0.0526316	0	0	0	0	0	0.37986	0.167857
chr18*44396704	0.7625	0.64	0	0.736842	0	0.766667	0	0.375	0	0	0	0	0	0	0	0	0	0	0	0	0	0	0	0	0	0	0.00892637	0.0229688
chr9*131071579	0	0	0	0	0.863636	0	0	0	0	0	0	0	0	0	0	0	0.790698	0	0	0	0	0	0	0	0	0	0.274048	0.141153
chr15*55904341	0	0	0	0	0	0	0	0	0	0	0	0	0	0	0	0	0	0	0	0	0	0	0	0	0	0	NA	NA
chr1*12954921	0	0	0	0	0	0	0	0	0	0	0	0	0	0	0	0	0.272727	0.297297	0.210526	0.181818	0	0	0	0	0	0	0.325191	0.159653
chr13*30829582	0	0	0	0	0	0.125	0	0	0	0	0	0	0	0	0	0	0	0	0	0	0	0	0	0	0	0	0.165126	0.099949
chr5*151186385	0	0	0	0	0	0	0	0	0.846154	0	0	0	0	0	0	0	0	0	0	0	0	0	0	0	0	0	0.377621	0.16729
chr15*28560935	0	0	0	0	0	0	0	0	0	0	0	0	0	0	0	0	0	0	0	0	0	0	0	0.588235	0.52381	0	0.000625236	0.00310671
chr5*93018440	0	0	0.714286	0	0	0	0	0	0	0	0	0	0	0	0	0	0.1	0	0.181818	0	0.294118	0	0	0	0	0	0.327891	0.160439
chr5*36183576	0	0	0	0	0	0	0	0	0	0.878788	0	0	0	0	0	0	0	0	0	0	0	0	0	0	0	0	0.377621	0.16729
chrM*5461	0	0	0	0	0	0	0	0	0	0	0	0	0	0	0	0	0	0	0	0	0.00408163	0.00866551	0	0	0	0	0.813321	0.276833
chr6*57512678	0	0	0	0	0.00694444	0.00684932	0	0	0	0	0	0	0	0.298701	0	0	0	0	0	0	0	0	0	0	0	0	0.9513	0.301108
chr2*216925382	0	0.827586	0	0	0	0	0	0	0	0	0	0	0	0	0	0	0	0	0	0	0	0	0	0	0	0	0.165126	0.099949
chr2*88829432	0	0	0	0	0	0.666667	0	0	0	0	0	0	0	0	0	0	0	0	0	0	0	0	0	0	0	0	0.165126	0.099949
chr8*1729215	0	0	0	0	0	0.5	0	0	0	0	0	0	0	0	0	0	0	0	0	0	0	0	0	0	0	0	0.165126	0.099949
chr4*78469518	0.0322581	0	0	0.0555556	0.0408163	0	0	0	0	0	0	0	0	0	0	0	0	0	0	0	0	0	0	0	0	0	1.87707e-07	2.19144e-06
chr16*46614792	0	0	0	0	0	0	0	0.5	0	0	0	0	0	0	0	0	0	0	0	0	0	0	0	0	0	0	0.165126	0.099949
chr22*18211021	0	0	0	0.46875	0	0	0	0	0	0	0	0	0.813953	0.370968	0	0	0	0	0.377358	0	0	0	0	0	0	0	0.541108	0.221941
chr6*150047159	0	0.884058	0.828571	0.649123	0	0.691589	0.882353	0	0.5	0.173913	0	0.571429	0	0	0	0	0	0	0	0	0	0	0.631579	0	0	0	0.0533942	0.0579338
chr11*63394249	0	0	0.8125	0.863636	0	0	0	0	0	0	0	0	0	0	0	0	0	0	0	0	0	0	0	0	0	0	0.0749264	0.0728961
chr1*189410706	0	0.5	0	0.815476	0	0	0	0	0	0.516667	0	0	0	0	0	0	0	0	0	0	0	0	0	0	0	0	0.119148	0.0962871
chr15*42834995	0	0	0	0	0	0	0	0	0	0	0	0	0	0	0	0	0	0	0	0	0	0	0	0	0	0	NA	NA
chr6*149915676	0	0	0	0	0	0	0	0	0	0	0	0	0	0	0	0.25	0	0.166667	0.4	0	0.333333	0	0	0	0	0	0.36716	0.16729
chr19*39116743	0	0	0	0	0	0	0	0	0	0	0	0	0	0	0	0.625	0	0	0	0	0	0	0.1	0	0	0	0.899594	0.294356
chr7*43679139	0	0	0	0	0	0	0	0	0	0	0	0	0.719745	0.558974	0.884477	0	0	0	0	0	0	0	0	0	0	0	0.545473	0.223084
chr3*17857579	0	0.830769	0	0.875	0	0	0	0	0	0	0	0	0	0	0	0	0	0	0	0	0	0	0	0	0	0	0.075736	0.0731774
chr11*4263451	0	0	0	0	0	0	0	0	0	0	0.428571	0	0	0	0	0.763158	0.428571	0.571429	0	0	0	0	0	0	0	0	0.695614	0.264132
chr21*10147864	0	0	0	0.888889	0	0.8	0	0	0	0	0	0	0	0	0	0	0	0	0	0	0	0	0	0	0	0	0.0710955	0.0705406
chr12*1292926	0	0	0	0	0	0.681818	0	0	0	0	0	0.516129	0	0	0	0	0	0	0	0	0	0	0	0	0	0	0.301255	0.151861
chr6*128562413	0.842105	0	0.666667	0	0	0	0	0	0	0	0	0	0	0	0	0	0	0	0	0	0	0	0	0	0	0	0.000744226	0.00321804
chr15*52401468	0	0	0	0.869565	0	0	0	0	0	0	0.5	0	0	0	0	0	0	0	0	0	0	0	0	0	0	0	0.0569275	0.0608133
chr2*163946245	0	0	0	0	0	0	0.785714	0	0	0	0	0	0	0	0	0	0	0	0	0	0	0	0	0	0	0	0.165126	0.099949
chrX*73802906	0	0	0	0	0	0.2	0	0	0	0	0	0	0	0.0625	0	0.0196078	0	0	0.0322581	0	0.0238095	0	0	0	0	0	0.272114	0.140363
chr2*208619316	0	0	0	0	0.827586	0.857143	0	0	0	0	0	0	0	0	0	0	0	0	0	0	0	0	0	0	0	0	0.0836807	0.0765241
chr18*36124631	0	0	0	0.862069	0	0	0	0	0.714286	0	0	0	0	0	0	0	0	0	0	0	0	0	0	0	0	0	0.102327	0.0864431
chr9*68434474	0	0	0	0.444444	0.7	0	0	0	0	0	0	0	0	0	0	0	0	0	0	0	0	0	0	0	0	0	3.30139e-12	6.56986e-11
chr1*3654383	0	0	0	0.846154	0	0	0	0	0	0	0	0	0	0	0	0	0	0	0	0	0	0	0	0	0	0	0.0157391	0.0232009
chr1*19934930	0	0	0	0	0	0	0	0	0	0	0	0	0	0	0	0	0	0	0.625	0	0	0	0.75	0	0	0	0.767069	0.273771
chr18*67400417	0	0	0	0.333333	0.75	0	0	0	0	0	0	0	0	0	0	0	0	0	0	0	0	0	0	0	0	0	5.86216e-08	7.38558e-07
chr8*102955869	0	0	0	0.727273	0	0	0	0	0	0	0	0	0	0	0	0	0	0	0	0	0	0	0	0	0	0	0.0157391	0.0232009
chr16*64219411	0	0.333333	0	0	0.5625	0	0	0	0	0	0	0	0	0	0	0	0	0	0	0	0	0	0	0	0	0	0.0431901	0.0493061
chr4*259808	0	0	0	0	0	0	0	0.115385	0	0	0	0	0	0	0	0	0	0	0	0	0	0	0	0	0	0	0.165126	0.099949
chr11*63765392	0	0	0	0	0	0	0	0	0.681818	0	0	0	0	0	0	0	0	0	0.714286	0	0	0	0	0	0	0	0.821298	0.277874
chr10*105148818	0	0	0.72	0	0	0	0.695652	0	0	0	0	0	0	0	0	0	0	0	0	0	0	0	0	0	0	0	0.222833	0.119467
chr11*20140135	0	0	0	0.555556	0	0	0	0	0.565217	0	0	0	0	0	0	0	0	0	0	0	0	0	0	0	0	0	0.141671	0.099949
chr7*138978646	0	0	0	0	0	0	0	0	0	0	0	0	0.837838	0.639344	0	0	0	0	0	0	0	0	0	0	0	0	0.771348	0.273771
chr3*193372737	0	0	0	0.842105	0	0	0	0	0	0	0	0	0	0	0	0	0.444444	0	0	0	0	0	0	0	0	0	0.0821371	0.0758253
chr18*44396703	0.759494	0.764706	0	0	0	0	0	0	0	0	0	0	0	0	0	0	0	0	0	0	0	0	0	0	0	0	0.000589418	0.00310671
chr5*177653925	0	0.388889	0	0.5	0	0	0	0	0	0	0	0	0	0	0	0	0	0	0	0	0	0	0	0	0	0	0.0595967	0.0624953
chrX*4719494	0	0	0	0	0.454545	0	0	0	0	0	0	0	0	0	0	0	0	0	0	0	0	0	0	0	0	0	0.0157391	0.0232009
chr7*6628377	0	0.581281	0.576923	0	0	0	0	0	0	0	0	0	0	0	0	0	0	0	0	0	0	0	0	0	0.590164	0	0.0123287	0.0232009
chr3*197610778	0	0	0	0.833333	0	0	0	0	0.844961	0	0	0	0	0	0	0	0	0	0	0	0	0	0	0	0	0	0.140947	0.099949
chr8*11700786	0	0	0	0.84	0	0	0	0	0	0	0	0	0	0	0	0	0	0	0	0	0	0	0	0	0	0	0.0157391	0.0232009
chr12*12619932	0	0	0	0	0	0	0	0	0.25	0	0	0	0	0	0	0	0	0	0	0	0	0	0	0	0	0	0.377621	0.16729
chr1*113440501	0	0	0	0	0	0	0	0	0	0	0	0	0	0	0	0	0.833333	0	0	0.5	0	0	0	0	0	0	0.7895	0.274487
chr19*37756972	0	0	0	0	0	0	0	0	0	0	0	0	0	0	0	0	0	0	0	0	0	0	0	0	0	0.142857	0.165126	0.099949
chr9*110528514	0	0	0	0.266667	0	0	0	0	0	0	0	0	0	0	0	0	0	0	0	0	0	0	0	0	0	0	0.0157391	0.0232009
chr1*46048843	0	0	0	0	0	0	0	0	0	0	0	0	0	0	0	0	0	0	0	0	0	0	0	0	0	0	NA	NA
chr5*97229670	0	0.891892	0.469136	0	0	0	0	0	0	0	0	0	0	0	0.425	0	0	0	0	0	0	0	0	0	0	0	0.0167632	0.0244228
chr14*53109823	0	0	0.555556	0	0	0	0	0	0	0	0	0	0	0	0	0	0	0	0	0	0	0	0	0	0	0	0.165126	0.099949
chr9*113018788	0	0	0	0	0	0	0	0	0	0	0	0	0	0	0	0	0	0.6	0	0.625	0	0	0	0	0	0	0.763563	0.273771
chr11*8941458	0.603175	0	0	0	0	0	0.111111	0	0	0	0	0	0	0	0	0	0	0	0	0	0	0	0	0	0	0	0.183741	0.107688
chr21*10147521	0.733333	0	0	0	0	0	0	0	0	0	0	0	0	0	0	0	0	0	0	0	0	0	0	0	0	0	0.165126	0.099949
chr14*35038174	0	0	0	0	0	0	0	0	0	0	0	0	0	0	0.764706	0.0526316	0.0909091	0	0	0	0	0	0	0	0	0	0.887428	0.291469
chr5*127524259	0.0454545	0	0	0	0	0.826087	0	0	0	0	0	0	0	0	0	0	0	0.878788	0	0.545455	0	0	0	0	0	0	0.682144	0.260613
chr18*212444	0	0	0	0	0	0.803922	0.44186	0	0	0.238095	0	0	0	0	0	0	0	0	0	0	0	0	0	0	0	0	0.0044628	0.013113
chr6*86137311	0	0	0	0	0	0	0	0	0	0	0	0	0	0	0	0	0.363636	0	0	0.2	0	0	0	0	0	0	0.797696	0.275465
chr17*20141235	0	0	0	0	0	0.25	0	0	0	0	0	0	0	0	0	0	0	0	0	0	0	0	0	0	0	0	0.165126	0.099949
chr3*33184058	0	0	0	0	0	0	0	0	0	0	0	0	0	0	0	0	0	0	0	0	0	0	0	0	0	0	NA	NA
chr4*87277	0	0	0	0	0	0	0	0	0.0151515	0	0	0	0	0	0	0	0	0	0	0	0	0	0.037037	0	0	0	0.950656	0.301088
chr7*121276076	0	0	0	0	0	0.6875	0	0	0	0	0	0	0	0	0	0	0	0	0	0	0	0	0	0	0	0	0.165126	0.099949
chr5*127524170	0	0	0	0.839506	0	0	0	0	0	0	0	0	0	0	0.047619	0	0	0	0	0	0	0	0	0	0	0	0.0167445	0.0244158
chr12*110183525	0	0	0	0.714286	0	0	0	0	0	0	0	0	0	0	0	0	0	0	0	0	0	0	0	0	0	0	0.0157391	0.0232009
chr5*11723925	0	0	0	0	0	0	0	0	0	0	0	0	0	0	0	0	0	0	0	0	0	0	0	0	0	0	NA	NA
chr2*217090171	0	0	0	0	0	0	0	0	0	0	0	0	0	0	0.777778	0	0	0	0	0	0	0.666667	0	0	0	0	0.766028	0.273771
chr1*13645085	0	0	0	0	0	0	0	0	0	0	0	0	0.714286	0.0714286	0	0	0	0	0	0	0	0	0	0	0	0	0.917458	0.298486
chr19*33469797	0.666667	0	0	0.803681	0	0.878049	0	0	0	0	0	0	0	0	0	0	0	0	0	0	0	0	0	0	0	0	0.154348	0.099949
chrX*120337131	0	0	0	0	0	0	0	0	0	0	0	0	0	0	0	0	0.00952381	0	0.00775194	0	0	0.0909091	0	0	0	0	0.886346	0.291272
chr2*179405264	0	0	0	0.294118	0	0	0	0	0	0	0	0	0	0	0	0	0	0	0	0	0	0	0	0	0	0	0.0157391	0.0232009
chr14*70792109	0	0.689655	0.861111	0	0	0	0	0	0	0	0	0	0	0	0	0	0	0	0	0	0	0	0	0	0	0	0.000728167	0.00317861
chr2*224832164	0	0	0	0	0	0	0	0.807453	0	0	0	0	0	0	0	0	0	0	0	0	0	0	0	0	0	0	0.165126	0.099949
chr5*132194904	0	0	0	0	0	0	0	0	0	0	0	0	0	0	0	0	0	0	0	0	0	0	0	0	0	0	NA	NA
chr17*1683620	0	0	0	0	0	0	0	0	0	0	0	0	0	0	0	0	0	0	0	0	0	0	0	0	0	0	NA	NA
chr1*142941200	0	0	0	0	0.0588235	0	0.1	0	0	0	0	0	0	0	0	0	0	0	0	0	0	0	0	0	0	0	0.13068	0.099949
chr1*13328239	0	0	0	0	0	0	0	0	0	0	0	0	0	0	0	0	0	0	0	0	0.588235	0.7	0	0	0	0	0.766743	0.273771
chr16*20791697	0.714286	0.472222	0.47619	0	0	0	0	0	0	0	0	0	0	0	0	0	0	0	0	0	0	0	0	0	0	0	9.12012e-13	1.85714e-11
chrX*114953535	0	0	0	0	0	0	0.0909091	0	0	0	0	0.580645	0	0	0	0	0	0	0	0	0	0	0	0	0	0	0.40167	0.174468
chr7*140710278	0.464789	0.595855	0.390244	0	0	0	0	0	0	0	0	0	0	0	0	0	0	0	0	0	0	0	0	0	0	0	5.16611e-14	1.17494e-12
chr8*12461224	0	0	0	0	0	0.891304	0	0	0	0.818182	0	0	0	0	0	0	0	0	0	0	0	0	0	0	0	0	0.327746	0.160439
chr21*32491426	0	0	0	0	0	0.466667	0	0	0	0	0	0.666667	0	0	0	0	0	0	0	0	0	0	0	0	0	0	0.380273	0.167911
chrX*74604391	0	0	0	0	0	0	0	0	0	0	0	0	0	0	0	0	0	0	0	0	0	0	0	0	0.571429	0.6	0.000595549	0.00310671
chr21*10957988	0	0.309091	0	0.7	0	0.75	0	0	0	0	0	0	0	0	0	0	0	0	0	0	0	0	0	0	0	0	0.119334	0.0963757
chr3*108096536	0	0	0	0	0	0.834862	0	0	0	0.844771	0	0	0.849282	0	0.8	0	0	0	0	0.211765	0	0	0	0	0	0	0.797183	0.275465
chr8*12029893	0	0	0	0	0	0	0	0	0	0	0.318182	0.111111	0	0	0	0	0	0	0	0	0	0	0	0	0	0	0.0824683	0.0759515
chr20*45122416	0	0	0	0	0	0	0	0	0	0	0.7	0	0.73913	0	0	0	0	0	0	0	0	0	0	0	0	0	0.823562	0.278157
chrX*149744332	0	0	0	0.82906	0.777778	0	0	0	0	0	0	0	0	0	0	0	0	0	0	0	0	0	0	0	0	0	7.49671e-29	6.9097e-27
chr3*156258838	0.380952	0	0	0	0	0	0	0	0	0	0	0	0	0	0	0	0	0	0	0	0	0	0	0	0	0	0.165126	0.099949
chr11*32623915	0	0	0	0	0	0	0	0	0	0	0.666667	0.776471	0	0	0	0	0	0	0	0	0	0	0	0	0	0	0.0233978	0.0310886
chr3*48407059	0.666667	0	0	0	0	0	0	0	0	0	0	0	0	0	0	0	0	0	0	0	0	0	0	0	0	0	0.165126	0.099949
chr16*73974930	0	0	0	0	0	0	0	0	0	0	0	0	0	0	0	0	0.666667	0.571429	0.466667	0	0.666667	0	0	0	0	0	0.311431	0.155425
chr1*202977889	0	0	0	0.642857	0	0	0	0	0	0	0	0	0	0	0	0	0	0	0	0	0	0	0	0	0	0	0.0157391	0.0232009
chr8*22911904	0	0	0	0.639269	0.848168	0.603774	0.77027	0	0.614035	0	0	0	0	0	0	0	0	0	0	0	0	0	0	0	0	0	0.000173737	0.00127837
chr1*199837713	0	0	0	0	0	0	0	0	0	0	0	0	0	0	0	0	0	0	0	0	0	0	0	0	0	0	NA	NA
chr4*149018204	0	0	0	0	0.363636	0	0.576923	0	0	0	0	0	0	0	0	0	0	0	0	0	0	0	0	0	0	0	0.124646	0.0995363
chr2*38709843	0	0	0	0	0	0	0	0	0	0	0	0	0	0	0	0.3	0.111111	0	0.214286	0	0	0	0	0	0	0	0.610604	0.240705
chr2*208620075	0	0	0	0	0	0	0	0	0	0	0	0	0	0.375	0	0	0	0	0	0	0	0	0	0	0	0	0.944566	0.29961
chr5*37085445	0	0	0	0	0	0	0	0	0	0	0	0	0	0	0	0	0.0740741	0.0172414	0	0.05	0	0	0	0	0	0	0.666489	0.256408
chr3*24938024	0	0	0.454545	0	0	0	0	0	0	0	0	0	0	0	0	0	0	0	0	0	0	0	0.416667	0	0	0	0.595357	0.236633
chr3*179008313	0	0	0	0	0	0	0	0	0	0	0	0	0	0	0	0	0	0	0	0	0	0	0	0	0.125	0.285714	0.00457327	0.0132658
chrX*21672095	0	0.833333	0	0.652174	0	0	0	0	0	0	0	0	0	0	0	0	0	0	0	0	0	0	0	0	0	0	0.104068	0.0874503
chr7*81753211	0	0.333333	0	0.660714	0	0.844444	0	0	0.245614	0.606383	0	0	0	0	0	0	0	0	0	0	0	0	0	0	0	0	0.216174	0.119467
chr1*171591682	0	0	0	0	0	0	0	0	0	0	0	0	0	0	0	0.559172	0.383838	0.478632	0.556818	0.493151	0	0	0	0	0	0	0.145748	0.099949
chr4*187813825	0	0	0	0	0.864865	0	0	0	0	0	0	0	0	0	0	0	0	0	0	0	0	0	0	0	0	0	0.0157391	0.0232009
chr1*11114945	0	0	0	0.0857143	0	0	0	0	0	0	0	0	0	0	0	0	0	0.348315	0	0	0	0	0	0	0	0	0.928676	0.29961
chr3*52448555	0	0	0	0	0	0.833333	0	0	0	0	0	0	0	0	0	0	0	0	0	0	0	0	0	0	0	0	0.165126	0.099949
chr11*60643161	0	0	0.222222	0	0	0	0	0	0	0	0	0	0	0	0	0	0	0.636364	0	0	0	0	0	0	0	0	0.935624	0.29961
chr19*52646462	0	0	0	0	0	0	0	0	0	0	0	0	0	0	0	0.00877193	0	0.0168539	0.0136054	0.0134228	0	0	0.0133333	0	0	0	0.159182	0.099949
chr2*101622534	0	0.217391	0	0	0	0	0	0	0	0	0	0	0	0	0	0	0	0	0	0	0	0	0	0	0	0	0.165126	0.099949
chr6*12122645	0	0	0	0	0	0	0	0.731707	0	0	0	0	0	0	0	0	0	0	0	0	0	0	0	0	0	0	0.165126	0.099949
chr1*822979	0	0.454545	0	0.333333	0.3	0.52381	0.1	0	0	0	0	0	0	0	0	0	0	0	0	0	0	0	0	0	0	0	0.0123315	0.0232009
chrX*31138041	0	0.897727	0	0	0	0.886525	0	0	0	0	0	0	0	0	0	0	0	0	0	0	0	0	0	0	0	0	0.222867	0.119467
chr11*10800422	0	0	0	0	0.0833333	0	0.4	0	0	0	0	0	0	0	0	0	0	0	0	0	0	0	0	0	0	0	0.172243	0.102772
chr2*38709067	0	0	0	0	0	0	0	0	0	0	0	0	0	0	0	0	0.0384615	0.015873	0	0	0	0	0	0	0	0	0.826912	0.278911
chr11*5362138	0	0	0	0	0.742857	0	0.633094	0.09375	0	0	0	0	0	0	0	0	0	0	0	0	0	0	0	0	0	0	0.0398512	0.0461868
chr4*89647467	0	0	0	0.725	0	0.875	0	0	0	0.0609756	0	0	0	0	0	0	0	0	0	0	0	0	0	0	0	0	0.103941	0.0874503
chr15*34522350	0	0	0	0	0	0	0	0	0	0	0	0	0	0.625	0	0.653846	0.78125	0.5	0	0	0.705882	0.642857	0	0	0	0	0.0526535	0.0574258
chr18*45239896	0	0	0	0	0	0	0	0	0	0	0	0	0	0	0	0	0	0	0	0	0	0	0	0	0	0	NA	NA
chr3*162650696	0	0.454545	0	0	0	0.689655	0	0	0	0	0	0	0	0	0	0	0	0	0	0	0	0	0	0	0	0	0.217524	0.119467
chrX*148627263	0	0	0	0	0	0	0	0	0	0	0	0	0.166667	0.8	0.65	0	0	0	0	0	0	0	0	0	0	0	0.669754	0.2571
chr5*141170684	0	0	0	0.478261	0	0	0.814815	0	0	0	0	0	0	0	0	0	0	0	0	0	0	0	0	0	0	0	0.130864	0.099949
chr3*154601651	0	0	0.538462	0.828571	0	0.438596	0	0	0	0	0	0	0	0	0	0	0	0	0	0	0	0	0	0	0	0	0.0858372	0.0774238
chr12*93907343	0	0	0	0	0	0	0	0.681818	0.684211	0	0	0	0	0	0	0	0	0	0	0	0	0	0	0	0	0	0.339748	0.163544
chr15*87742698	0	0	0	0.478261	0.688889	0.558824	0	0	0	0.234568	0	0	0	0	0	0	0	0	0	0	0	0	0	0	0	0	8.69114e-05	0.00067947
chr14*93217996	0	0	0	0	0	0	0	0	0	0	0	0	0	0	0	0	0	0	0	0	0	0	0	0	0	0	NA	NA
chr8*13222185	0	0	0	0.86014	0.75431	0.671642	0	0.861413	0.6	0.296296	0.0714286	0	0	0	0	0	0	0	0	0	0	0	0	0	0	0	4.60206e-05	0.000387463
chr6*14030003	0	0	0	0	0	0	0	0	0	0	0	0	0	0	0	0	0	0	0	0	0	0	0	0	0	0	NA	NA
chrX*129337636	0	0.541667	0.736842	0.895833	0	0	0	0	0.5	0	0	0	0	0	0	0	0	0	0	0	0	0	0	0	0	0	0.0237405	0.0314248
chr18*60296885	0	0	0	0	0	0.466667	0	0.24	0	0	0	0	0	0	0	0	0	0	0	0	0	0	0	0	0	0	0.00263492	0.00883974
chrM*4072	0	0	0	0	0	0	0	0	0	0	0	0	0	0	0	0	0	0	0	0	0.0222743	0.0131406	0	0	0	0	0.791044	0.27486
chr16*33313891	0.8	0.884615	0	0	0	0	0	0	0	0	0	0	0	0	0	0	0	0	0	0	0	0	0	0	0	0	0.00061616	0.00310671
chr19*20042852	0	0	0	0.7	0	0	0	0	0	0	0	0	0	0	0	0	0	0	0	0	0	0	0	0	0	0	0.0157391	0.0232009
chr20*43122421	0	0	0	0	0	0	0	0	0	0	0	0	0	0	0	0	0	0	0	0	0	0	0	0	0	0	NA	NA
chrM*3231	0	0	0	0	0	0	0	0	0	0	0	0	0	0	0	0	0.758621	0.746032	0	0	0	0	0.789474	0	0	0	0.521688	0.217468
chr1*144053567	0	0	0	0	0	0.565217	0	0	0	0	0	0	0.777778	0.654545	0	0	0	0	0	0	0	0	0	0	0	0	0.753439	0.273771
chr19*49782403	0	0	0	0	0	0	0	0	0	0	0	0	0	0	0	0	0	0	0	0	0	0	0	0	0	0	NA	NA
chr18*42093272	0	0.794872	0.52381	0.823529	0	0.35	0	0	0	0	0	0	0	0	0	0	0	0	0	0	0	0	0	0	0	0	0.0130866	0.0232009
chr1*161255242	0	0	0	0.555556	0	0	0	0	0	0	0	0	0	0	0	0	0	0	0	0	0	0	0	0	0	0	0.0157391	0.0232009
chr5*109756009	0	0	0	0	0	0.52381	0	0	0.235294	0	0	0	0	0.357143	0	0	0	0	0	0	0	0	0	0	0	0	0.555901	0.225716
chr7*107100205	0	0	0	0.333333	0	0	0	0	0	0	0	0	0	0	0	0	0	0	0	0	0	0	0	0	0	0	0.0157391	0.0232009
chr8*128405896	0	0	0	0	0	0	0	0	0	0	0	0	0	0	0	0	0	0	0	0	0	0	0	0	0	0	NA	NA
chr7*156985184	0	0	0	0	0	0	0	0	0	0	0	0	0	0	0	0	0	0	0	0.0625	0.142857	0	0	0	0	0	0.820928	0.277803
chr22*50056046	0	0	0	0.538462	0	0	0	0	0	0	0	0	0	0	0	0	0	0	0	0.666667	0	0	0	0	0	0	0.474606	0.200908
chr13*55015292	0	0	0	0	0	0	0	0	0	0	0	0	0	0	0	0.111111	0.111111	0.2	0.142857	0	0	0	0	0	0	0	0.347124	0.165352
chr6*45070422	0.287879	0	0.375	0	0	0	0	0	0	0	0	0	0	0	0	0	0	0	0	0	0	0	0	0	0	0	0.000792197	0.00337546
chr12*68947158	0	0.166667	0	0	0.230769	0	0.1	0	0.1	0.125	0	0	0.111111	0	0	0	0.2	0.75	0	0	0.142857	0	0	0	0	0	0.91404	0.297803
chr7*145480985	0	0.55	0	0.76	0.666667	0	0.859375	0.755102	0	0	0	0	0	0	0	0	0	0	0	0	0	0	0	0	0	0	0.00011137	0.000851674
chr2*208619421	0	0	0	0.0714286	0.608696	0.764706	0	0	0	0	0	0	0	0	0	0	0	0	0	0	0	0	0	0	0	0	0.0580257	0.0615109
chr11*9025387	0	0	0	0	0	0	0	0	0	0	0	0	0.809524	0	0	0	0	0	0.153846	0	0	0	0	0	0	0	0.890451	0.292018
chr17*70034395	0	0.75	0	0	0	0.818182	0	0	0	0	0	0	0	0	0	0	0	0	0	0	0	0	0	0	0	0	0.222621	0.119467
chr18*57610599	0	0	0	0	0.833333	0	0	0.541667	0	0	0	0	0	0	0	0	0	0	0	0	0	0	0	0	0	0	0.0480402	0.0536881
chr16*84283951	0	0	0.428571	0	0	0	0	0	0	0	0	0	0	0.1	0	0	0	0	0	0	0	0	0	0	0	0	0.215975	0.119467
chr16*16593456	0	0	0	0	0.166667	0	0	0	0	0	0	0	0	0	0	0	0	0	0	0	0	0	0	0	0	0	0.0157391	0.0232009
chr16*66235815	0	0.6	0	0	0	0.757576	0	0	0.846154	0	0	0	0	0	0	0	0	0	0	0	0	0	0	0	0	0	0.418033	0.179297
chr19*56234908	0	0	0	0.714286	0	0.0714286	0	0	0	0	0	0	0	0	0	0	0	0	0	0	0	0	0	0	0	0	0.0173473	0.025024
chr16*64219429	0	0	0	0	0	0	0.176471	0	0	0	0	0	0	0	0	0	0	0	0	0	0	0	0	0	0	0	0.165126	0.099949
chr8*42571392	0	0.470588	0.111111	0	0	0.868613	0	0	0	0	0	0	0	0	0	0	0	0	0	0	0	0	0	0	0	0	0.155286	0.099949
chr5*80538190	0	0	0	0	0	0	0	0	0	0	0	0	0	0	0	0.831325	0	0	0.62069	0	0	0	0	0	0	0	0.772632	0.273771
chr7*120884363	0	0	0.833333	0	0	0	0	0	0	0	0	0	0.885246	0	0	0	0	0	0	0	0	0	0	0	0	0	0.669342	0.256998
chr2*114355998	0	0	0	0	0	0	0	0	0	0	0	0	0	0	0	0	0	0	0	0	0	0.2	0	0.2	0	0	0.639281	0.248637
chr9*100886659	0	0	0	0	0.7	0	0	0.878049	0	0	0	0	0	0	0	0	0	0	0	0	0	0	0	0	0	0	0.102249	0.0864191
chr5*145908031	0	0	0	0	0	0.857143	0	0.833333	0	0	0	0	0	0	0	0	0	0	0	0	0	0	0	0	0	0	0.000591375	0.00310671
chr3*33184420	0	0	0	0.666667	0	0	0	0	0	0	0	0	0	0	0	0	0	0	0	0	0	0	0	0	0	0	0.0157391	0.0232009
chr7*132093497	0	0	0	0	0.25	0	0	0	0	0	0	0	0	0	0	0	0	0	0	0	0	0	0	0	0	0	0.0157391	0.0232009
chr5*53069635	0	0	0	0.782609	0	0	0	0	0.684211	0	0	0	0	0	0	0	0	0	0	0	0	0	0	0	0	0	0.11166	0.0919767
chr11*29622127	0	0	0.714286	0	0	0	0	0	0	0	0	0	0	0	0	0	0	0	0	0	0	0	0	0	0	0	0.165126	0.099949
chr19*15722790	0	0	0	0	0	0	0.5	0	0	0	0	0	0	0	0	0.0769231	0	0.116279	0.0540541	0.238095	0	0	0.0555556	0	0.333333	0	0.441094	0.188128
chr3*31659458	0	0	0	0	0	0	0	0	0	0	0	0	0	0	0.727273	0	0	0	0	0	0	0	0	0	0	0	0.944566	0.29961
chr6*36456617	0	0	0	0	0	0	0	0	0	0	0	0	0.54902	0	0.166667	0	0	0	0	0	0	0	0	0	0	0	0.85637	0.285003
chr5*118173623	0.607843	0.5	0.166667	0	0.727273	0.181818	0	0	0	0	0	0	0	0	0	0	0	0	0	0	0	0	0	0	0	0	0.00100052	0.00406529
chr1*96913072	0	0	0	0	0	0	0	0	0	0	0	0	0	0	0	0	0.294118	0.238095	0.1	0	0	0	0	0	0	0	0.617757	0.242617
chr1*202562083	0	0	0	0.222222	0	0.125	0	0	0	0	0	0	0	0	0.157895	0	0	0	0	0.1	0	0	0	0	0	0	0.278471	0.143052
chr13*79646482	0	0.739583	0	0	0	0.652174	0	0	0	0	0	0	0	0	0	0	0	0	0	0	0	0	0	0	0	0	0.222348	0.119467
chrM*16191	0	0.00429185	0	0	0.00172712	0	0.0125196	0.0027933	0	0	0.0019802	0.0111524	0	0	0.00321543	0.0222222	0	0.0126582	0.0291262	0	0	0	0	0	0	0	0.81441	0.276946
chr21*34636485	0	0	0	0.4	0	0	0	0	0.45	0	0	0	0	0	0	0	0	0	0	0	0	0	0	0	0	0	0.164107	0.099949
chr5*134262959	0	0	0	0	0	0	0	0	0	0	0	0	0	0	0	0.204082	0.214286	0.217391	0.193548	0.121951	0.162162	0.145455	0.0666667	0	0	0	0.00562426	0.0157087
chr18*56666635	0	0	0	0	0	0	0	0	0	0	0	0	0	0	0	0	0.844828	0	0	0	0.821918	0.692308	0	0	0	0	0.52659	0.21825
chr14*62575487	0	0	0	0.75	0	0	0	0	0	0	0	0.405405	0	0	0	0	0	0	0	0	0	0	0	0	0	0	0.0519562	0.0569377
chr1*569717	0	0	0	0	0	0	0	0	0	0	0	0	0	0	0	0.307692	0.307692	0	0.25	0.294118	0	0.722222	0.47619	0	0	0	0.121476	0.0974937
chr17*66177748	0	0	0	0.789474	0	0	0	0	0	0	0	0	0	0	0	0	0	0	0	0	0	0	0	0	0	0	0.0157391	0.0232009
chr8*48890109	0	0	0	0	0	0	0	0.217391	0	0	0	0	0	0	0.5	0	0	0	0	0	0	0	0	0	0	0	0.913584	0.297765
chr12*133298734	0	0	0	0.666667	0	0	0	0	0	0	0	0	0	0	0.047619	0	0	0	0	0	0	0	0	0	0	0	0.0171387	0.0248663
chr2*114218256	0	0	0	0	0	0	0	0	0	0	0	0	0	0	0	0	0.842105	0	0	0	0	0	0	0	0.785714	0	0.6737	0.258388
chr11*75853445	0	0	0	0	0	0.333333	0	0	0	0	0	0.258621	0	0	0	0	0	0	0	0	0	0	0	0	0	0	0.304616	0.152947
chr8*33896121	0	0.666667	0	0.285714	0	0.8125	0	0	0.48	0	0	0.470588	0	0	0	0	0	0	0	0	0	0	0	0	0	0	0.266418	0.137709
chr3*176590505	0	0	0	0	0	0.696335	0	0	0.43787	0.71028	0	0.364964	0	0	0	0	0	0	0	0	0	0	0	0	0	0	0.0145014	0.0232009
chr3*70780892	0.55	0	0.653846	0	0	0	0	0	0	0	0	0	0	0	0	0	0	0	0	0	0	0	0	0	0	0	0.000671183	0.00310671
chr20*43706063	0	0	0	0	0	0.727273	0	0	0	0	0	0	0	0	0	0	0	0	0	0	0	0	0	0	0	0	0.165126	0.099949
chr12*131090609	0	0	0	0.68	0	0.594595	0	0	0	0	0	0	0	0	0	0	0	0	0	0	0	0	0	0	0	0	0.0686818	0.0690059
chr12*76605295	0	0	0	0	0.571429	0	0	0	0	0	0	0	0	0	0	0	0	0	0	0	0	0	0	0	0	0	0.0157391	0.0232009
chr12*133345901	0.687151	0	0	0	0	0	0	0	0	0.75	0	0	0	0	0	0	0	0	0	0	0	0	0	0	0	0	0.350608	0.165876
chr5*66463579	0	0	0	0.564103	0	0.642857	0	0	0	0.809524	0	0	0	0	0	0	0	0	0	0	0	0	0	0	0	0	0.297873	0.150633
chr2*68358186	0	0	0	0	0	0	0	0	0	0	0	0	0	0	0	0	0	0	0	0	0	0	0	0	0	0	NA	NA
chr6*43490518	0	0	0	0	0	0	0	0	0	0	0	0	0.628019	0.650602	0.0689655	0	0	0	0	0	0	0	0	0	0	0	0.715195	0.269987
chr3*45201288	0	0	0	0	0	0	0	0	0	0	0	0	0	0	0	0	0.4	0.363636	0	0	0	0	0	0	0	0	0.764396	0.273771
chr17*48844285	0	0	0	0.875	0	0.821429	0	0	0	0	0	0	0	0	0	0	0	0	0	0	0	0	0	0	0	0	0.074738	0.0727936
chr16*74875259	0.580645	0.468085	0.28125	0	0	0	0.863636	0	0	0	0	0	0	0	0	0	0	0	0	0	0	0	0	0	0	0	0.0047514	0.013708
chr6*27114637	0	0	0	0.5	0	0	0	0	0	0	0	0	0	0	0	0	0	0	0	0.571429	0	0	0.8	0	0	0	0.629278	0.245742
chr2*58440790	0	0	0	0	0	0	0	0	0	0	0	0	0	0	0	0	0	0	0	0	0	0	0	0	0	0.727273	0.165126	0.099949
chr11*33263806	0	0	0	0	0	0	0	0	0	0	0	0	0.125	0	0.855263	0	0	0	0	0	0	0	0	0	0	0	0.903778	0.295338
chr2*172605884	0	0	0	0.347826	0	0	0.657895	0	0	0	0	0	0	0	0	0	0	0	0	0	0	0	0	0	0	0	0.139243	0.099949
chr18*25083885	0	0	0	0	0	0	0	0	0	0	0	0	0	0	0	0	0	0	0	0	0	0	0	0	0	0	NA	NA
chr4*37612514	0	0	0	0	0	0	0.4	0	0	0	0	0	0	0	0	0	0	0	0	0	0	0	0	0	0	0	0.165126	0.099949
chr1*142941092	0	0.5	0	0	0.1	0	0	0	0	0	0	0.2	0	0	0	0	0	0	0	0	0	0	0	0	0	0	0.24607	0.128984
chr15*72689800	0	0	0	0	0	0	0	0	0	0	0	0	0.816667	0.138889	0.481752	0	0.454545	0	0	0	0	0	0.571429	0.55	0	0	0.390708	0.170926
chr1*145112485	0	0	0	0	0	0	0	0	0	0	0	0.0169492	0	0	0	0	0	0	0	0	0	0	0	0	0	0	0.377621	0.16729
chr11*26461847	0	0.75	0.794118	0.636364	0.703704	0	0.0588235	0	0	0	0	0	0	0	0	0	0	0	0	0	0	0	0	0	0	0	7.75389e-06	7.54378e-05
chr6*88223917	0	0	0	0.87234	0	0	0	0	0	0	0	0	0	0	0	0	0	0	0	0	0	0	0	0	0	0	0.0157391	0.0232009
chr17*51183340	0	0	0	0	0	0	0	0	0	0	0	0	0	0	0	0	0.5	0.25	0	0.789474	0	0.333333	0	0	0	0	0.437223	0.186704
chr3*156258138	0.727273	0	0	0.111111	0	0	0	0	0	0	0	0	0	0	0	0	0	0	0	0	0	0	0	0	0	0	0.173076	0.102956
chr4*78116979	0	0	0	0.692308	0	0.775281	0	0	0	0	0	0	0	0	0	0	0	0	0	0	0	0	0	0	0	0	0.091138	0.0802025
chr6*150046774	0	0	0	0	0	0	0	0	0	0.333333	0	0	0	0	0	0	0	0	0	0	0	0	0	0	0	0	0.377621	0.16729
chr1*15914289	0	0	0	0	0.6	0.571429	0	0	0	0	0	0	0	0	0	0	0	0	0	0	0	0	0	0	0	0	0.0760095	0.0731774
chr10*134817759	0	0	0	0	0	0	0	0	0	0	0	0	0	0	0	0	0	0	0	0	0.166667	0.333333	0	0	0	0.389831	0.569466	0.229361
chr6*87435721	0	0	0	0	0	0	0	0	0	0	0	0	0	0	0	0	0	0	0	0	0	0	0	0	0	0	NA	NA
chr4*159630682	0	0.862745	0.701493	0.756757	0	0.117647	0	0	0	0	0	0	0	0	0	0	0	0	0	0	0	0	0	0	0	0	0.00433838	0.0128771
chr2*242523943	0	0	0	0	0	0	0	0	0	0	0	0	0	0	0	0	0	0.783333	0	0.869565	0	0	0	0	0	0	0.7646	0.273771
chr18*9318949	0	0	0	0	0	0	0	0.794118	0.2	0	0	0	0	0	0	0	0	0	0	0	0	0	0	0	0	0	0.200974	0.115129
chr14*91850744	0.155556	0.538462	0.561404	0.444444	0.54023	0	0.326087	0.288889	0	0.487805	0.0666667	0.0769231	0.357143	0.604651	0.05	0	0.591837	0	0	0.666667	0	0	0.166667	0.117647	0	0.0212766	0.29114	0.148334
chr12*12482710	0	0	0.8	0	0	0	0	0	0	0	0	0	0	0	0	0	0	0	0	0	0	0	0	0	0	0	0.165126	0.099949
chr3*147997630	0	0	0	0	0	0.625	0	0	0	0	0	0	0.864865	0	0	0	0	0	0	0	0	0	0	0	0	0	0.786991	0.274473
chr4*128018399	0	0	0	0	0	0.857143	0	0	0.571429	0	0	0	0	0	0	0	0	0	0	0	0	0	0	0	0	0	0.284335	0.14551
chr14*73271777	0	0	0	0.515152	0	0.666667	0.25	0	0.5	0	0	0	0	0	0	0	0	0	0	0	0	0	0	0	0	0	0.0712528	0.0706566
chr19*54297111	0	0	0	0	0.761905	0.7	0	0	0.7	0	0	0	0	0	0	0	0	0	0	0	0	0	0	0	0	0	0.202986	0.115856
chr3*35538423	0.461538	0	0	0	0.428571	0	0	0	0	0	0	0	0	0	0	0	0	0	0	0	0	0	0	0	0	0	0.0873757	0.0781882
chr11*37102208	0.4	0	0	0.508772	0	0	0	0	0	0	0	0	0	0	0	0	0	0	0	0	0	0	0	0	0	0	0.0603831	0.062943
chr9*124102770	0	0	0.625	0	0	0.375	0	0	0	0	0	0	0	0	0	0	0	0	0	0	0	0	0	0	0	0	0.215147	0.119467
chr3*70780897	0	0	0.814815	0.777778	0	0	0	0	0	0	0	0	0	0	0	0	0	0	0	0	0	0	0	0	0	0	0.0847559	0.0770222
chr3*136455583	0	0	0	0	0	0	0	0	0	0	0	0	0	0	0	0.166667	0.854167	0	0	0	0	0	0	0	0	0	0.888901	0.291784
chr7*132719385	0	0	0	0.1	0	0	0.111111	0	0.125	0	0	0.05	0	0.125	0	0	0	0.0625	0	0.05	0	0	0.272727	0	0	0	0.846028	0.282368
chr8*13222068	0	0	0	0	0.845455	0	0	0.803612	0	0	0	0	0	0	0	0	0	0	0	0	0	0	0	0	0	0	0.0758348	0.0731774
chr2*199036302	0	0	0	0	0	0	0	0	0.763158	0	0	0	0	0	0.0689655	0	0	0	0	0	0	0	0	0	0	0	0.399823	0.174044
chr22*32435760	0	0	0	0	0	0	0	0	0	0	0	0	0	0	0	0.00269542	0.00369004	0.00516796	0	0.00331126	0.00436681	0	0	0	0	0	0.166376	0.100539
chr13*76201545	0	0.736842	0	0	0	0.428571	0	0	0	0	0	0	0	0	0	0	0	0	0	0	0	0	0	0	0	0	0.214301	0.119467
chr7*149918047	0	0	0	0	0	0.285714	0	0.789474	0	0	0	0	0	0	0	0	0	0	0	0	0	0	0	0	0	0	0.00838022	0.0218063
chr9*119187140	0	0	0	0	0	0.375	0	0	0	0	0	0	0	0	0	0	0	0	0	0	0	0	0	0	0	0	0.165126	0.099949
chr7*34753763	0	0.717391	0.517241	0	0	0	0	0	0	0	0	0	0	0	0	0	0	0	0	0	0	0	0	0	0	0	0.000916767	0.00378647
chr15*90749999	0	0	0	0	0	0	0	0	0	0	0	0	0	0	0	0	0	0.03125	0	0	0.0588235	0	0	0	0	0	0.801108	0.275631
chr21*32491427	0	0	0	0	0	0.787234	0	0	0	0	0	0.666667	0	0	0	0	0	0	0	0	0	0	0	0	0	0	0.316663	0.157007
chr18*36120487	0	0	0	0	0	0	0	0	0.880952	0	0	0	0.526316	0	0	0	0	0	0	0	0	0	0	0	0	0	0.639481	0.24864
chr2*27323601	0	0	0	0	0	0	0.793103	0	0	0	0	0.852941	0	0	0	0	0	0	0	0	0	0	0	0	0	0	0.348739	0.165564
chr19*2908611	0	0	0	0	0	0	0	0	0	0	0	0	0	0	0	0	0	0	0	0	0	0	0	0	0	0	NA	NA
chr19*53453777	0	0	0	0	0	0	0	0	0	0	0	0	0	0	0	0	0	0	0	0	0	0	0.555556	0.446809	0	0.05	0.646111	0.250273
chr6*17626089	0	0	0	0	0	0	0	0	0	0	0	0	0.565789	0.442982	0.342233	0	0	0	0	0	0	0	0	0	0	0	0.550446	0.224384
chr17*17968951	0	0	0	0	0	0	0	0	0.142857	0	0	0	0	0	0	0	0	0	0	0	0	0	0	0	0	0	0.377621	0.16729
chr5*3535886	0	0	0	0.142857	0.152174	0	0	0.0126582	0	0	0	0	0	0	0	0	0	0	0	0	0	0	0	0	0	0	1.54245e-23	8.44116e-22
chr5*156904762	0	0	0	0	0	0.786667	0	0	0	0	0	0	0	0	0	0	0	0	0	0	0	0	0	0	0	0	0.165126	0.099949
chr11*17150978	0	0	0	0	0.876712	0	0	0	0	0	0	0	0.4375	0	0	0	0	0	0	0	0	0	0	0	0	0	0.0734027	0.0720945
chr19*53342597	0	0	0	0	0	0.411765	0	0	0	0	0	0	0	0	0	0	0	0	0	0	0	0	0	0	0	0	0.165126	0.099949
chr6*57513047	0.88	0.7	0	0	0	0	0	0	0	0	0	0	0	0	0	0	0	0	0	0	0	0	0	0	0	0	0.000737481	0.00319677
chr4*110869697	0.876712	0	0	0	0	0	0.736842	0	0	0	0	0	0	0	0	0	0	0	0	0	0	0	0	0	0	0	0.221878	0.119467
chr9*81239137	0	0	0.8	0	0	0.863636	0	0	0	0	0	0	0	0	0	0	0	0	0	0	0	0	0	0	0	0	0.222677	0.119467
chr12*2997876	0	0	0	0.505882	0	0	0	0	0	0	0	0	0	0	0	0	0	0	0	0	0	0	0	0	0	0	0.0157391	0.0232009
chr12*54634284	0	0	0	0	0.571429	0	0	0	0	0	0	0	0	0	0	0	0	0	0	0	0	0	0	0	0	0	0.0157391	0.0232009
chr2*91768192	0	0	0	0	0.6	0.887097	0	0	0	0	0	0	0	0	0	0	0	0	0	0	0	0	0	0	0	0	0.118161	0.0958877
chr11*98738838	0	0	0	0.5	0	0	0	0	0	0	0	0	0	0	0	0	0	0	0	0	0	0	0	0	0	0	0.0157391	0.0232009
chr4*95211500	0	0	0	0	0	0.25	0	0	0	0.372549	0	0	0	0	0	0	0	0	0	0	0	0	0	0	0	0	0.384028	0.168989
chr5*134263015	0	0	0	0	0	0	0	0	0	0	0	0	0	0	0	0	0	0	0.05	0	0	0.0357143	0.128205	0	0	0	0.701867	0.265896
chr11*111370622	0	0	0.285714	0	0	0	0	0	0	0	0	0.1	0	0	0	0	0	0	0	0	0	0	0	0	0	0	0.219666	0.119467
chr2*25381529	0	0	0	0.166667	0	0	0	0	0	0	0	0	0	0	0	0	0	0	0	0	0	0	0	0	0	0	0.0157391	0.0232009
chr22*35590605	0	0	0	0	0	0	0.582418	0	0	0	0	0	0	0	0	0	0	0	0	0	0	0	0	0	0	0	0.165126	0.099949
chr14*70838273	0	0	0.818182	0.595745	0	0	0	0	0	0	0	0	0	0	0	0	0	0	0	0	0	0	0	0	0	0	0.111117	0.0917013
chr11*26461846	0.890909	0.728814	0.757576	0.810345	0.740741	0	0.0576923	0	0	0	0	0	0	0	0	0	0	0	0	0	0	0	0	0	0	0	2.49971e-20	1.04228e-18
chr3*24937880	0	0	0	0	0	0	0	0	0	0	0	0	0	0	0	0	0	0	0	0	0	0	0	0	0	0	NA	NA
chr9*136218473	0	0	0	0	0	0.4	0	0	0	0	0	0	0	0	0	0	0	0	0	0	0	0	0	0	0	0	0.165126	0.099949
chrX*70684858	0	0	0	0	0	0	0	0	0.0833333	0	0	0	0	0	0.473684	0	0	0	0	0	0	0	0	0	0	0	0.96082	0.303064
chr3*162443585	0	0	0	0	0	0	0	0	0	0	0	0	0	0	0	0	0.857143	0.72	0	0	0	0	0	0	0	0	0.766758	0.273771
chr1*10366572	0	0	0	0.6	0	0.870968	0	0	0.692982	0	0	0	0	0	0	0	0	0	0	0	0	0	0	0	0	0	0.257937	0.133997
chr19*2037846	0	0.744186	0.0105263	0	0.003125	0	0	0	0	0	0	0	0	0	0	0	0	0.027027	0.05	0	0.0851064	0	0	0	0	0	0.17681	0.104542
chr10*71614062	0	0	0	0.454545	0	0	0	0	0	0	0	0	0	0	0	0	0	0	0	0	0	0	0	0	0	0	0.0157391	0.0232009
chr20*37860396	0	0	0	0	0	0	0	0	0	0	0	0	0	0	0	0	0	0	0	0	0	0	0	0	0	0	NA	NA
chr2*208619298	0	0	0	0	0	0	0.3	0	0	0	0	0.435484	0	0	0	0	0	0	0	0	0	0	0	0	0	0	0.381727	0.168258
chr2*25799427	0	0	0.25	0	0	0	0	0	0.619048	0	0	0.705882	0	0	0	0	0	0	0	0	0	0	0	0	0	0	0.0348303	0.0418064
chr19*55439001	0	0	0	0	0	0	0	0	0	0	0	0	0	0.75	0	0	0	0	0	0.674419	0	0	0	0	0	0	0.764642	0.273771
chr7*28957272	0	0.875	0	0	0	0	0	0	0	0	0	0	0	0	0	0	0	0	0	0	0	0	0	0	0	0	0.165126	0.099949
chr2*50132860	0	0	0.8125	0	0	0	0	0	0	0	0	0	0	0	0	0	0	0	0	0	0	0	0	0	0	0	0.165126	0.099949
chr14*105225992	0	0	0	0	0.666667	0	0	0	0	0	0	0	0	0	0	0	0	0	0	0	0	0	0	0	0	0	0.0157391	0.0232009
chr7*74994854	0	0	0	0	0	0	0	0	0	0	0	0	0.243243	0.181818	0	0	0	0	0	0	0.5	0	0	0	0	0	0.644497	0.249814
chr16*84156101	0	0	0	0.552632	0	0.454545	0	0	0	0	0	0	0	0	0	0	0	0	0	0	0	0	0	0	0	0	0.0637881	0.0655509
chr2*163945254	0	0	0	0.625	0	0	0	0	0	0	0	0	0	0.194444	0	0	0	0	0	0	0	0	0	0	0	0	0.0347197	0.0417596
chr10*62225015	0	0	0	0	0	0.166667	0	0	0	0	0	0.565217	0	0	0	0	0	0	0	0	0	0	0	0	0	0	0.410339	0.176744
chr2*207040493	0	0.738095	0	0	0	0	0	0	0	0	0	0	0	0	0	0	0	0	0	0	0	0	0	0	0	0	0.165126	0.099949
chr6*150570778	0	0	0	0	0.743243	0.773913	0	0	0.5	0	0	0	0	0	0.166667	0	0	0	0	0	0	0	0	0	0	0	0.203168	0.115856
chr22*21304884	0	0	0	0	0.757576	0.692308	0.528302	0	0	0	0	0	0	0	0	0	0	0	0	0	0	0	0	0	0	0	0.00581294	0.0160311
chr6*149915298	0	0	0	0	0	0	0	0	0	0	0	0	0	0	0	0.153846	0	0.0833333	0	0	0	0	0	0	0	0	0.79919	0.275631
chr1*210638902	0	0	0	0.75	0	0	0	0	0.5	0	0	0	0	0	0	0	0	0	0	0	0	0	0	0	0	0	0.0717234	0.0708425
chr16*22483030	0	0	0	0.153846	0	0.212766	0.025	0	0	0	0	0	0	0	0	0	0.846154	0	0	0.32	0.625	0	0.277778	0	0	0	0.563316	0.227623
chr16*84942578	0	0	0.75	0	0	0	0	0	0	0	0	0	0	0	0	0	0	0	0	0	0	0	0	0	0	0	0.165126	0.099949
chr18*36120490	0	0	0	0.7	0	0.48	0.758621	0.555556	0.863636	0.666667	0	0.485294	0.526316	0	0.5	0	0	0	0	0	0	0	0	0	0	0	0.00701137	0.0188032
chr20*30921325	0	0	0.828571	0	0	0	0	0	0	0	0	0	0	0	0.69697	0	0	0	0	0	0	0	0	0	0	0	0.55225	0.224753
chr11*4585684	0	0	0	0	0.814815	0	0.666667	0	0	0	0	0	0	0	0	0	0	0	0	0	0	0	0	0	0	0	0.0633808	0.0652522
chr15*22572719	0	0	0	0.65625	0.814815	0	0.6	0	0	0	0	0	0	0	0	0	0	0	0	0	0	0	0	0	0	0	1.75551e-06	1.85199e-05
chr8*32975791	0	0	0	0	0	0.891304	0	0.840909	0	0	0	0.0526316	0	0	0	0	0	0	0	0	0	0	0	0	0	0	0.000639929	0.00310671
chr13*74260642	0	0.688889	0.551724	0	0	0	0	0	0	0	0	0	0	0	0	0	0	0	0	0	0	0	0	0	0	0	0.000728167	0.00317861
chr9*100364917	0	0	0	0.644068	0	0	0	0	0	0	0	0	0	0	0	0	0	0	0	0	0	0	0	0	0	0	0.0157391	0.0232009
chr1*96687027	0	0.59375	0.7	0.888889	0.692308	0	0	0	0	0	0	0	0	0	0	0	0	0	0	0	0	0	0	0	0	0	4.29848e-07	4.79465e-06
chr17*16345338	0	0	0	0	0	0	0.5	0	0	0	0	0	0	0	0	0	0	0	0	0	0	0	0.428571	0	0	0	0.561605	0.227135
chr12*17142335	0	0	0	0	0	0	0	0	0	0	0	0	0	0	0	0	0	0	0.166667	0	0	0	0.5	0	0	0	0.847893	0.282775
chr14*106128570	0	0	0	0	0	0	0	0	0	0	0	0	0	0	0	0	0	0.25641	0.630435	0.244444	0	0	0	0	0	0	0.657532	0.253631
chr16*71889144	0	0	0	0	0.777778	0.810811	0	0	0	0	0	0	0	0	0	0	0	0	0	0	0	0	0	0	0	0	0.0842917	0.076668
chr18*42093164	0	0	0	0	0.862069	0	0	0	0	0	0	0	0	0	0	0	0	0	0	0	0	0	0	0	0	0	0.0157391	0.0232009
chr2*232121087	0	0	0	0	0	0	0	0	0	0	0	0	0	0	0	0	0.565217	0.764706	0	0	0	0	0	0	0	0	0.773255	0.273771
chr12*65107903	0	0	0	0	0	0	0	0	0	0.857143	0	0	0	0	0	0	0	0	0.285714	0	0	0	0	0	0	0	0.499529	0.210016
chr3*45720785	0	0	0	0.642857	0	0	0	0	0	0	0	0	0	0	0	0	0	0	0	0	0	0	0	0	0	0	0.0157391	0.0232009
chr2*133411874	0	0	0	0	0	0.892473	0.841176	0	0	0	0	0	0	0	0	0	0	0	0	0	0	0	0	0	0	0	0.000598516	0.00310671
chr1*204524121	0	0	0	0	0	0.692308	0	0	0	0	0	0	0	0	0	0	0	0	0	0	0	0	0	0	0	0	0.165126	0.099949
chr16*84284045	0	0.787879	0	0	0	0	0	0	0	0	0	0	0	0	0	0	0	0	0	0	0	0	0	0	0	0	0.165126	0.099949
chr12*80004461	0.44	0	0.545455	0	0	0	0	0	0	0	0	0	0	0	0	0	0	0	0	0	0	0	0	0	0	0	0.000718724	0.0031784
chr1*226171782	0	0	0	0	0	0.790698	0	0.810811	0	0	0	0	0	0	0	0	0	0	0	0	0	0	0	0	0	0	0.000590949	0.00310671
chr5*177317510	0	0	0	0	0	0	0	0.0285714	0	0	0	0	0	0	0	0	0	0	0	0	0	0	0	0	0	0	0.165126	0.099949
chr19*19821861	0	0.181818	0	0.830189	0.352941	0	0	0	0	0	0	0	0	0	0	0	0	0	0	0	0	0	0	0	0	0	6.00611e-07	6.57377e-06
chr1*142917267	0	0	0	0	0	0	0	0	0	0	0	0	0	0	0	0	0	0	0	0	0	0	0	0	0	0	NA	NA
chr7*86147708	0	0	0	0	0	0	0	0	0	0	0	0	0	0	0	0	0	0	0	0	0	0	0	0	0	0	NA	NA
chr11*17039774	0	0	0	0	0	0	0.166667	0	0	0	0	0	0	0.4	0	0	0	0	0	0	0	0	0	0	0	0	0.918944	0.298734
chr9*114981378	0	0	0	0	0	0	0	0	0	0	0	0	0	0	0	0	0	0	0	0	0	0	0	0	0.685185	0.5	0.000889829	0.00371021
chr2*163946258	0	0	0	0	0.6875	0.772727	0	0	0	0	0	0	0	0	0	0	0	0	0	0	0	0	0	0	0	0	0.0914937	0.0803799
chr18*55588112	0	0.761905	0	0.448276	0.806452	0.76	0.0384615	0	0	0	0	0	0	0	0	0	0	0	0	0	0	0	0.818182	0	0	0	0.108698	0.0902128
chr11*4255321	0	0	0	0	0	0.785714	0	0	0	0	0	0	0	0.333333	0	0	0	0	0	0	0	0	0.612903	0	0	0	0.536319	0.220784
chr19*53857669	0	0	0	0	0.808511	0	0	0	0	0	0	0.222222	0	0	0	0	0	0	0	0	0	0	0	0	0	0	0.0252838	0.0329202
chr6*130764061	0.548701	0.539474	0.468	0.50974	0	0	0	0	0	0	0	0	0	0	0	0	0	0	0	0	0	0	0	0	0	0	1.11957e-07	1.35216e-06
chr11*129811911	0	0	0	0	0	0	0	0	0	0.704663	0	0	0	0	0.666667	0	0	0	0	0	0	0	0	0	0	0	0.790485	0.274721
chr6*149915171	0	0	0	0.285714	0	0	0	0	0	0	0	0	0	0	0	0	0	0	0	0	0	0	0	0	0	0	0.0157391	0.0232009
chrX*13730907	0	0.183333	0.588235	0	0.666667	0	0	0	0	0	0	0	0	0	0	0	0	0	0	0	0	0	0	0	0	0	0.0224328	0.0303822
chr1*248595444	0	0	0	0	0	0	0	0	0.764706	0	0	0	0	0	0	0	0	0	0	0	0	0	0	0	0	0	0.377621	0.16729
chr1*13217000	0	0	0	0	0	0	0	0	0	0	0	0	0	0	0	0	0.590909	0.604027	0	0	0	0	0	0	0	0	0.763429	0.273771
chr19*9006370	0	0	0	0	0	0	0	0	0	0	0	0	0	0	0	0	0	0	0	0	0	0	0	0	0	0	NA	NA
chr1*205737471	0	0	0	0.764706	0	0	0.506849	0	0	0	0	0	0	0	0	0	0	0	0	0	0	0	0	0	0	0	0.0491567	0.0545529
chr6*34712093	0.333333	0	0	0	0	0	0	0	0	0	0.333333	0	0	0	0	0	0	0	0	0.5	0	0	0	0	0	0	0.865819	0.286624
chr5*179264088	0	0	0	0	0	0	0	0	0	0	0	0	0	0	0	0	0	0	0	0	0.71875	0.671053	0	0	0	0	0.763906	0.273771
chr2*8499037	0	0	0	0	0	0	0	0	0	0	0	0	0	0	0	0	0	0	0	0	0	0	0	0	0	0	NA	NA
chr7*155570195	0	0	0	0	0	0	0	0	0	0	0	0	0	0	0.836364	0	0	0	0	0	0	0	0	0	0.857143	0	0.62693	0.245175
chr1*149913665	0	0	0	0	0.75	0	0	0	0.482759	0	0	0	0	0	0	0	0	0	0	0	0	0	0	0	0	0	0.0678105	0.0684649
chr10*6498633	0	0	0	0	0	0.775862	0	0	0	0	0	0	0	0	0	0	0	0	0	0	0	0	0	0	0	0	0.165126	0.099949
chr1*213644230	0.310345	0	0	0	0	0	0	0	0	0	0	0	0	0	0	0	0	0	0	0	0	0	0	0	0	0	0.165126	0.099949
chr11*18487568	0	0	0	0.833333	0	0	0.747475	0	0	0	0	0	0	0	0	0	0	0	0	0	0	0	0	0	0	0	0.07081	0.070377
chr10*108755908	0	0	0.714286	0	0	0	0	0	0	0	0	0	0	0	0	0	0	0	0	0	0	0	0	0	0	0	0.165126	0.099949
chr18*43156520	0	0	0	0	0	0.870968	0	0	0	0	0	0	0	0	0	0	0	0	0	0	0	0	0	0	0	0	0.165126	0.099949
chr5*78733604	0	0	0	0	0.824561	0	0	0	0	0	0	0	0	0	0	0	0	0	0	0	0	0	0	0	0	0	0.0157391	0.0232009
chr8*83091922	0	0	0	0.5	0	0	0	0	0	0	0	0	0	0	0	0	0	0	0	0	0	0	0	0	0	0	0.0157391	0.0232009
chr6*73919852	0	0	0	0	0	0	0	0	0	0	0	0	0	0	0	0	0	0	0	0	0	0	0	0	0.814815	0.875	0.00060269	0.00310671
chr5*42916308	0	0	0	0	0	0	0	0	0	0	0	0	0.631579	0.586207	0.4	0	0	0.813187	0	0	0	0	0.608696	0	0	0	0.164693	0.099949
chr11*75116734	0	0	0	0	0	0.821429	0	0.859649	0	0	0	0	0	0	0	0.5	0	0.529412	0	0.636364	0	0	0	0	0	0	0.0542542	0.0586465
chr11*110870931	0	0.868687	0	0	0.786667	0	0	0	0	0	0	0.0294118	0	0	0	0	0	0	0	0	0	0	0	0	0	0	0.0920153	0.0805697
chr17*49632681	0	0	0	0	0.518519	0	0.52	0.826923	0	0	0	0	0	0	0	0	0	0	0	0	0	0	0	0	0	0	0.00391584	0.0118544
chr9*100672297	0	0	0	0.809524	0	0	0	0	0.866667	0	0	0	0	0	0	0	0	0	0	0	0	0	0	0	0	0	0.152832	0.099949
chr20*57253347	0	0	0	0.794118	0	0	0	0	0.887255	0.787402	0	0	0	0	0	0	0	0	0	0	0	0	0	0	0	0	0.0326677	0.0398111
chr16*24922853	0.48062	0.557093	0.509091	0	0	0	0	0	0	0	0	0	0	0	0	0	0	0	0	0	0	0	0	0	0	0	5.01469e-23	2.4394e-21
chr11*60980211	0	0	0	0	0	0	0	0	0	0	0	0	0	0.4	0	0	0	0	0	0	0	0	0	0	0	0	0.944566	0.29961
chr11*122103906	0	0	0	0.7	0	0	0	0	0	0	0	0	0	0	0	0	0	0	0	0	0	0	0	0	0	0	0.0157391	0.0232009
chrX*117396611	0	0	0	0.79661	0	0	0	0	0	0	0	0	0	0	0	0	0	0	0	0	0	0	0	0	0	0	0.0157391	0.0232009
chr17*55244847	0	0.89011	0	0	0	0	0	0.754032	0	0.729323	0	0	0	0	0	0	0	0	0	0	0	0	0	0	0	0	0.375407	0.16729
chr15*41195536	0	0	0	0.333333	0	0	0	0	0	0	0	0	0	0	0	0	0	0	0	0	0	0	0	0.733333	0	0	0.149554	0.099949
chr14*59261697	0	0	0	0	0	0	0	0	0	0	0	0	0	0	0	0.025641	0	0.0188679	0	0.0526316	0	0.0333333	0	0	0	0	0.407736	0.176349
chr10*115991646	0	0	0	0	0	0.708333	0	0	0	0	0	0.285714	0	0	0	0	0	0	0	0	0	0	0	0	0	0	0.230459	0.122894
chrX*109589896	0	0	0	0	0	0	0	0	0	0	0	0	0	0	0	0	0	0.0454545	0	0.0666667	0	0	0	0	0	0	0.778834	0.273771
chr17*59147500	0	0	0	0	0	0	0	0	0	0	0	0.666667	0	0	0	0	0	0	0	0	0	0	0	0	0	0	0.377621	0.16729
chr11*17892818	0.787879	0.75	0	0.631579	0.541667	0	0.111111	0	0	0	0	0	0	0	0	0	0	0	0	0	0	0	0	0	0	0	2.43319e-05	0.000211993
chr18*36118963	0.819005	0	0	0	0	0	0	0	0	0	0	0	0	0.880435	0	0	0	0	0	0	0	0	0	0	0	0	0.675175	0.258745
chr3*49395118	0	0	0	0	0	0	0	0	0	0	0	0	0	0	0	0	0	0	0	0	0.579787	0.465839	0	0	0	0	0.76866	0.273771
chr17*62746103	0	0	0	0	0	0	0	0	0	0	0	0	0	0	0	0.25	0.555556	0	0	0.625	0	0	0	0	0	0	0.598607	0.237302
chr19*56051163	0	0	0	0	0.285714	0.666667	0	0	0	0	0	0	0	0	0	0	0	0	0	0	0	0	0	0	0	0	0.152962	0.099949
chr20*35521023	0	0	0	0	0.847458	0.8875	0	0.745763	0	0	0	0	0	0	0	0	0	0	0	0	0	0	0	0	0	0	0.00403964	0.0121761
chr12*101135828	0	0	0	0	0	0	0.5	0.72	0	0	0	0	0	0	0	0	0	0	0	0	0	0	0	0	0	0	0.00101121	0.0040803
chr1*100547819	0	0	0	0	0	0.558952	0	0	0.779528	0	0	0.313253	0	0	0	0	0	0	0	0	0	0	0	0	0	0	0.133233	0.099949
chr13*90080049	0	0	0	0.777778	0.805556	0	0	0	0	0	0	0	0	0	0	0	0	0	0	0	0	0	0	0	0	0	4.80068e-34	8.40707e-32
chr5*141871725	0	0	0	0.647059	0	0	0	0	0	0	0	0	0	0	0	0	0	0	0	0	0	0	0	0	0	0	0.0157391	0.0232009
chr7*5039393	0	0	0	0	0	0	0	0	0	0	0	0	0	0	0	0	0	0	0	0	0	0	0	0	0	0	NA	NA
chrM*14213	0	0	0	0	0	0	0	0	0	0	0	0	0	0	0	0.00480769	0.00507614	0	0.00187617	0.00815217	0.00232558	0.00655022	0.00950119	0	0	0	0.0668185	0.0677665
chr7*129169921	0	0	0.871795	0	0	0	0	0	0	0.571429	0	0.813953	0	0	0	0	0	0	0	0	0	0	0	0	0	0	0.105662	0.0882394
chr11*33376401	0	0	0	0	0	0	0	0	0	0	0	0	0	0	0	0	0	0.692308	0	0	0	0.4	0	0	0	0	0.792982	0.274961
chr1*168024678	0	0	0	0	0	0	0	0	0	0	0	0	0	0	0	0	0	0	0	0	0	0	0	0	0.25	0.210526	0.000670095	0.00310671
chr18*46686001	0	0.689655	0	0	0.809524	0.515152	0	0	0	0	0	0	0	0	0	0	0	0	0	0	0	0	0	0	0	0	0.116684	0.095042
chr1*189410658	0	0	0	0.655462	0.6	0.670886	0.882353	0	0.678571	0	0	0	0	0	0	0	0	0	0	0	0	0	0	0	0	0	0.00102851	0.00412165
chr13*56616944	0	0	0	0	0.785714	0.775	0	0	0	0	0	0	0	0	0	0	0	0	0	0	0	0	0	0	0	0	0.079165	0.0747498
chr8*83203843	0	0	0	0.25	0	0	0.285714	0	0	0	0	0	0.135135	0	0	0	0	0	0.0645161	0.266667	0.0714286	0	0.181818	0	0	0	0.41375	0.177721
chr11*44082216	0	0	0	0.7	0	0	0	0	0	0	0	0	0	0	0	0	0	0	0	0	0	0	0	0	0	0	0.0157391	0.0232009
chr3*141762636	0	0	0	0	0	0	0	0	0	0	0	0	0	0	0	0	0.4	0.625	0	0	0	0	0	0	0	0	0.783871	0.274218
chr6*133138707	0	0	0	0	0	0	0	0	0	0	0	0	0	0	0	0	0.458333	0	0.617647	0	0	0	0	0	0	0	0.773008	0.273771
chr17*17286669	0	0	0	0	0	0	0	0	0	0	0	0	0	0	0	0.866667	0	0	0	0.846154	0.807692	0	0	0	0	0	0.521892	0.217468
chr13*113274917	0.583333	0.552632	0	0.272727	0	0.394737	0	0	0.709677	0	0	0	0	0	0	0	0	0	0	0	0	0	0	0	0	0	0.0958822	0.0827557
chr10*27400395	0	0	0	0.457143	0	0.375	0	0	0.2	0	0	0	0	0	0	0	0	0	0	0	0	0	0	0	0	0	0.106377	0.0885408
chr14*32741308	0	0	0	0	0	0	0	0	0	0	0	0	0	0	0	0.25	0	0	0	0	0.2	0	0	0.1	0.0714286	0	0.702331	0.26599
chr9*133787673	0	0.8	0.8	0	0	0.285714	0	0	0	0	0	0	0	0	0	0	0	0	0	0	0	0	0	0	0	0	0.00127895	0.00487342
chrM*12406	0	0	0	0	0	0	0	0	0	0	0	0	0	0	0	0	0	0	0	0	0.0197368	0	0	0	0.004884	0	0.951236	0.301108
chr1*13447650	0	0	0	0	0	0	0	0	0	0	0	0	0	0	0	0	0	0.571429	0.7	0.5625	0	0	0	0	0	0	0.528952	0.218625
chr3*179112608	0	0	0	0.6	0.777778	0	0	0	0	0	0	0	0	0	0	0	0	0	0	0	0	0	0	0	0	0	8.43722e-17	2.42221e-15
chr16*68678430	0	0	0	0	0.809524	0	0	0	0	0	0	0	0	0	0	0	0	0	0	0	0	0	0	0	0	0	0.0157391	0.0232009
chr5*148247578	0	0	0	0	0.533333	0	0	0	0	0	0	0	0	0	0	0	0	0	0	0	0	0	0	0	0	0	0.0157391	0.0232009
chr10*126005303	0	0	0	0	0.857143	0	0	0	0	0	0	0	0	0	0	0	0	0	0	0	0	0	0	0	0	0	0.0157391	0.0232009
chr22*44999455	0	0	0	0	0	0.0555556	0	0	0	0	0	0	0	0	0	0	0	0	0	0	0	0	0	0	0	0	0.165126	0.099949
chr20*35518996	0	0	0	0.892857	0	0.813953	0	0	0	0	0	0	0	0	0	0	0	0	0	0	0	0	0	0	0	0	0.0721901	0.0712232
chr19*40276930	0	0	0	0	0	0	0	0	0	0	0	0	0.619048	0	0	0	0	0	0	0.631579	0	0	0	0	0	0	0.76342	0.273771
chr9*791955	0	0	0	0	0	0	0	0	0	0	0	0	0	0	0	0	0	0	0	0	0	0	0	0	0	0	NA	NA
chr5*108120838	0	0	0	0	0	0	0	0	0	0	0	0	0	0	0	0.25	0.5	0.111111	0.375	0.6	0.25	0	0	0	0	0	0.147872	0.099949
chr20*25428750	0	0.809524	0.5	0	0	0	0	0	0	0	0	0	0	0	0	0	0	0	0	0	0	0	0	0	0	0	0.00142964	0.00529306
chr1*232960	0	0.775	0	0	0	0.625	0.87931	0	0.666667	0	0	0	0	0	0	0	0	0	0	0	0	0	0	0	0	0	0.0602083	0.0628356
chrM*13760	0	0	0	0	0	0.00308642	0	0	0.0011919	0.00240964	0.00111235	0.00468933	0	0	0	0.0019685	0.00154083	0.00230947	0.00813008	0.00580271	0	0	0	0	0	0	0.490151	0.206536
chr11*809967	0	0	0	0	0	0	0	0	0	0	0	0	0	0	0	0	0	0.804124	0.685714	0.722222	0	0.844037	0	0	0	0	0.301567	0.151862
chr10*70102951	0.5	0	0.25	0	0	0	0	0	0	0	0	0	0	0	0	0	0	0	0	0	0	0	0	0	0	0	0.00290281	0.0095196
chr7*90016395	0	0.75	0	0.5	0	0	0	0	0	0	0	0	0	0	0	0	0	0	0	0	0	0	0	0	0	0	0.119511	0.0963757
chr12*32879353	0	0	0	0	0	0	0	0	0	0	0	0	0	0	0	0.142857	0.0909091	0.222222	0.0909091	0	0	0	0	0	0	0	0.4107	0.176744
chr22*19780471	0	0	0	0	0	0	0	0	0	0	0	0	0	0	0	0.0105263	0	0	0	0.0102041	0	0	0.0298507	0	0	0	0.690069	0.262402
chr12*109887287	0	0	0	0.394444	0.692308	0.884956	0.307692	0	0.108108	0	0	0	0	0	0	0	0	0	0	0	0	0	0	0	0	0	0.000440951	0.00291398
chr12*78022583	0	0	0	0.521739	0	0	0	0	0	0	0	0	0	0	0	0	0	0	0	0	0	0	0	0	0	0	0.0157391	0.0232009
chr4*113709461	0	0	0.0588235	0	0	0	0	0	0	0	0	0	0	0	0	0	0	0	0	0	0	0	0.6	0	0.166667	0	0.961029	0.303075
chr7*111984326	0	0.411765	0	0	0	0.6	0	0	0	0	0	0	0	0	0	0	0	0	0	0	0	0	0	0	0	0	0.218446	0.119467
chr20*62953251	0.65	0	0.684211	0	0	0	0	0	0	0	0	0	0	0	0	0	0	0	0	0	0	0	0	0	0	0	0.000596209	0.00310671
chr3*24260514	0.76	0	0	0	0	0	0	0	0.117647	0	0	0	0	0	0	0	0	0	0	0	0	0	0	0	0	0	0.184739	0.108128
chr5*118173439	0.727273	0	0	0	0.818182	0	0	0	0	0	0	0	0	0	0	0	0	0	0	0	0	0	0	0	0	0	0.0700483	0.0699374
chrX*103216764	0	0	0	0	0	0	0	0	0	0	0	0	0	0	0	0.2	0	0.0588235	0	0	0	0	0	0	0	0	0.859118	0.285584
chr2*58440763	0	0	0	0	0	0	0	0	0	0	0	0	0	0	0	0	0	0	0	0	0	0	0	0	0	0.7	0.165126	0.099949
chrX*24806593	0	0	0	0	0	0	0	0.5	0	0	0	0	0	0	0	0.642857	0.272727	0	0.444444	0	0.4	0.333333	0.333333	0	0.333333	0	0.311986	0.155524
chr3*186618370	0	0	0	0	0	0	0	0	0	0	0	0	0	0	0	0.111111	0	0	0	0.2	0	0.111111	0	0	0	0	0.581474	0.232752
chr10*25481151	0.571429	0	0.375	0	0	0	0	0	0	0	0	0	0	0	0	0	0	0	0	0	0	0	0	0	0	0	0.00118725	0.00456952
chr3*64577276	0	0	0	0	0	0	0	0	0	0.393443	0	0	0	0.114286	0	0	0	0	0	0	0	0	0	0	0	0	0.478534	0.202274
chr1*161255232	0	0	0	0	0	0	0.82906	0	0.388889	0	0	0	0	0	0	0.5	0.75	0	0	0	0	0	0	0	0	0	0.727419	0.273364
chr7*92166448	0	0	0	0.712644	0.478873	0.727273	0.565217	0	0.6	0.0344828	0	0	0	0	0	0	0	0	0	0	0	0	0	0	0	0	0.000709409	0.00314621
chr4*122737966	0	0	0	0	0	0	0.896679	0	0	0	0	0	0	0	0	0	0	0	0	0	0	0	0	0	0	0	0.165126	0.099949
chr3*179117809	0	0.868852	0	0	0	0	0	0	0	0	0	0	0	0	0	0	0	0	0	0	0	0	0	0	0	0	0.165126	0.099949
chr16*74942865	0	0	0	0	0	0	0	0.375	0	0	0	0	0	0	0	0	0	0	0	0	0	0	0	0	0	0	0.165126	0.099949
chr7*66421890	0	0	0	0	0	0	0	0	0	0	0	0	0.2	0	0	0	0	0	0	0	0	0	0	0	0	0	0.944566	0.29961
chr1*144014051	0	0	0	0	0	0	0	0	0	0	0	0	0.634409	0.631579	0	0	0	0	0	0	0	0	0.555556	0	0	0	0.523918	0.217468
chr10*108781014	0	0	0	0	0.217391	0	0.285714	0	0	0	0	0	0	0	0	0	0	0	0	0	0	0	0	0	0	0	0.106832	0.088835
chr8*11690810	0	0	0	0	0	0	0	0	0.571429	0	0	0.857143	0	0	0	0	0	0	0	0	0	0	0	0	0	0	0.0300081	0.0373231
chr19*24010312	0	0	0	0	0.0454545	0	0	0	0	0	0	0	0	0	0	0	0	0	0	0	0	0	0	0	0	0	0.0157391	0.0232009
chr14*89344174	0.619048	0	0.875	0	0.75	0	0	0	0	0	0	0	0	0	0	0	0	0	0	0	0	0	0	0	0	0	0.00457539	0.0132658
chr10*127520178	0	0	0	0	0	0	0	0	0	0	0	0	0	0.555556	0	0	0	0	0	0	0	0	0	0.473684	0	0	0.716669	0.270485
chr12*128063019	0	0	0	0.431373	0	0	0	0	0	0	0	0	0	0	0	0	0	0	0	0	0	0	0	0	0	0	0.0157391	0.0232009
chr10*22501780	0.305556	0	0	0	0	0.889503	0	0.2	0	0	0	0	0	0	0	0	0	0	0	0	0	0	0	0	0	0	0.0433275	0.0494307
chr12*46878715	0	0	0	0	0	0	0.304348	0.826087	0	0	0	0	0	0	0	0	0	0	0	0	0	0	0	0	0	0	0.00793874	0.0208121
chr10*94414146	0	0	0	0.795455	0	0.707317	0	0.5	0.458333	0	0	0.863636	0	0	0	0	0	0	0	0	0	0	0	0	0	0	0.0369148	0.0436209
chrX*10534067	0	0	0	0	0.868421	0	0	0	0.714286	0	0	0	0	0	0	0	0	0	0	0	0	0	0	0	0	0	0.101105	0.0857424
chr12*83595230	0	0	0	0	0.05	0	0.666667	0.227848	0	0	0	0	0	0	0	0	0	0	0	0	0	0	0	0	0	0	0.0106133	0.0232009
chr6*150544020	0	0	0.8	0	0	0.849057	0	0	0	0	0	0	0	0	0	0	0	0	0	0	0	0	0	0	0	0	0.222754	0.119467
chr7*64146011	0	0	0	0	0.818182	0	0	0	0	0	0	0	0	0	0	0	0	0	0	0.709677	0	0	0	0	0	0	0.244472	0.128412
chr4*142954879	0	0.714286	0.027027	0	0	0	0	0	0	0	0	0	0	0	0	0	0	0	0	0	0	0	0	0	0	0	0.126087	0.099949
chr3*37210382	0	0.166667	0	0	0	0	0	0	0	0	0	0	0	0	0	0	0	0	0	0	0	0	0	0	0	0	0.165126	0.099949
chr3*155480707	0	0	0	0	0	0.862069	0	0.372549	0	0	0	0	0	0	0	0	0	0	0	0	0	0	0	0	0	0	0.00476467	0.0137237
chr12*128063024	0	0.1875	0	0.14	0	0	0.538462	0	0	0	0	0	0	0	0	0	0	0	0	0	0	0	0	0	0	0	0.211919	0.119467
chr9*74975542	0	0	0	0	0	0	0	0	0	0	0	0	0	0.84	0	0	0.333333	0	0	0	0	0	0	0	0	0	0.830894	0.279393
chr22*20761591	0	0	0	0	0	0	0	0	0.714286	0	0	0	0	0	0	0	0	0	0	0	0	0	0	0	0	0	0.377621	0.16729
chr15*91614291	0	0	0	0.85	0	0	0	0.148148	0	0	0	0	0	0	0	0	0	0	0	0	0	0	0	0	0	0	0.0192638	0.0269882
chr9*119187141	0	0	0	0	0	0	0	0	0	0	0	0	0	0	0	0	0	0	0	0	0	0	0	0	0	0	NA	NA
chr3*128648207	0	0.892857	0	0.473684	0	0	0	0	0	0	0	0	0	0	0	0	0	0	0	0	0	0	0	0	0	0	0.138982	0.099949
chr15*59152653	0	0	0.75	0	0.826087	0	0	0.357143	0	0	0	0	0	0	0	0	0	0	0	0	0	0	0	0	0	0	0.103134	0.0868491
chr11*33258737	0	0	0	0	0	0	0	0	0	0	0	0	0	0	0	0	0	0.166667	0.2	0	0	0	0	0	0	0	0.767069	0.273771
chr5*152432204	0	0	0	0	0.834862	0.461538	0	0	0	0	0	0	0	0	0	0	0	0	0	0	0	0	0	0	0	0	0.0400034	0.0462714
chr13*82264455	0	0	0	0	0	0	0	0	0	0	0	0	0	0	0	0	0.015625	0	0.015873	0	0	0	0	0	0	0	0.763403	0.273771
chr1*12900301	0	0	0	0	0	0	0	0	0	0	0	0	0	0.466667	0.621622	0	0	0	0	0	0	0	0	0	0	0	0.772302	0.273771
chr1*149913802	0	0	0	0	0.6	0.792453	0.85	0	0.793103	0	0	0	0	0	0	0	0	0	0	0	0	0	0	0	0	0	0.0277961	0.0354274
chr4*16257887	0	0	0	0	0	0	0	0	0	0	0	0	0	0	0	0.0714286	0.222222	0.3	0	0.2	0.0833333	0	0	0	0	0	0.292724	0.149006
chr3*5258927	0	0	0	0	0	0	0	0	0.806452	0	0	0	0	0	0	0	0	0	0	0	0	0	0.769231	0	0	0	0.793049	0.274961
chr22*50321116	0	0	0	0	0	0	0.823529	0.86747	0	0	0	0	0	0	0	0	0	0	0	0.848485	0	0	0	0	0	0	0.0492739	0.0546137
chr3*10005257	0	0	0	0	0	0	0	0	0	0.371429	0	0	0	0	0	0	0	0	0	0	0	0	0	0	0	0	0.377621	0.16729
chr3*22424159	0	0	0	0	0	0	0	0	0	0	0	0	0	0	0	0	0	0	0	0	0	0	0	0.142857	0	0.125	0.000637235	0.00310671
chr18*23939944	0	0	0	0.6	0	0	0	0	0	0	0	0	0	0	0	0	0	0	0	0	0	0	0	0	0	0	0.0157391	0.0232009
chr2*242488431	0	0	0	0	0	0	0	0	0	0	0	0	0	0	0	0	0	0	0	0	0	0	0	0	0	0	NA	NA
chr12*131275949	0	0	0	0.3	0	0	0	0	0	0	0	0	0	0	0	0	0	0	0	0	0	0	0	0	0	0	0.0157391	0.0232009
chr10*101466354	0	0	0	0	0.375	0	0	0	0	0	0	0	0	0	0	0	0	0	0	0	0	0	0	0	0	0	0.0157391	0.0232009
chr6*90346564	0	0	0	0	0	0.615385	0	0.695652	0	0	0	0	0	0	0	0	0	0	0	0	0	0	0	0	0	0	0.00062954	0.00310671
chr2*140188305	0	0	0	0.529412	0	0	0	0	0	0	0	0	0	0	0	0	0	0	0	0	0	0	0	0	0	0	0.0157391	0.0232009
chr8*141819105	0	0	0	0.727273	0	0	0	0	0	0	0	0	0	0	0	0	0	0	0	0	0	0	0	0	0	0	0.0157391	0.0232009
chr1*149913513	0	0	0	0	0.5	0.12	0	0	0	0	0	0.486111	0	0	0	0	0	0	0	0	0	0	0	0	0	0	0.154761	0.099949
chr19*52921510	0	0	0	0.571429	0	0	0	0	0	0	0	0	0	0	0	0	0	0	0	0	0	0	0	0	0	0	0.0157391	0.0232009
chr4*143378975	0	0	0.571429	0	0	0	0	0	0	0	0	0	0	0	0	0	0	0	0	0	0	0	0	0	0	0	0.165126	0.099949
chr11*7873165	0	0.753086	0	0.895623	0	0.893831	0	0	0	0.87931	0	0.737968	0	0	0	0	0	0	0	0	0	0	0	0	0	0	0.178244	0.105135
chr9*135895166	0	0	0	0	0	0	0	0	0	0	0	0	0	0.263158	0	0.00310559	0	0.00543478	0.00421941	0	0.037037	0	0	0.181818	0	0	0.771553	0.273771
chr3*128887273	0	0	0.8	0	0	0	0	0	0	0	0	0	0	0	0	0	0	0	0	0	0	0	0	0	0	0	0.165126	0.099949
chr12*63514782	0.711538	0	0	0	0	0	0	0	0	0	0	0	0	0	0	0	0	0	0	0	0	0	0	0	0	0	0.165126	0.099949
chr14*91232914	0	0	0	0	0	0	0	0	0	0	0	0	0	0	0	0.173913	0.214286	0	0	0.214286	0.133333	0	0	0	0	0	0.322186	0.159025
chr3*57433541	0	0	0	0	0	0	0	0	0	0	0	0	0	0	0	0	0	0	0	0	0	0	0	0	0	0	NA	NA
chr11*115574502	0	0.777778	0	0	0	0	0	0	0	0	0	0	0	0	0	0	0	0	0	0	0	0	0	0	0	0	0.165126	0.099949
chr6*74369892	0	0	0	0	0	0	0	0	0	0	0	0	0.2	0.0769231	0	0	0	0	0	0	0	0	0	0	0.416667	0	0.345558	0.164846
chr11*1814136	0	0	0	0	0	0	0	0	0	0	0	0	0	0	0	0.0666667	0.0833333	0.0909091	0	0	0	0.0833333	0	0	0	0	0.305618	0.153354
chr16*70191161	0	0	0	0	0	0	0	0	0	0	0	0	0	0	0	0	0	0	0	0.714286	0	0	0	0	0	0.55	0.76156	0.273771
chr15*73774261	0	0	0	0.8	0	0	0	0	0	0	0	0	0	0	0	0	0	0	0	0	0	0	0	0	0	0	0.0157391	0.0232009
chr22*18345299	0	0	0	0	0	0	0	0	0	0	0	0	0	0	0	0	0	0	0	0	0	0	0	0	0.714286	0	0.165126	0.099949
chr1*91515223	0	0	0	0	0	0	0	0	0	0	0	0	0	0	0	0	0	0.0188679	0.025641	0.027027	0	0.0243902	0	0	0.25	0	0.210764	0.118989
chr11*4351887	0	0	0	0	0	0	0	0	0	0	0	0	0	0.6875	0	0	0	0	0	0.783784	0	0	0.83	0	0	0	0.525644	0.218029
chr17*22020733	0	0	0	0	0	0	0	0	0	0	0	0	0	0	0	0	0	0.5	0.25	0.25	0.25	0	0	0	0	0	0.386629	0.169887
chr17*4637260	0.608696	0	0.744681	0	0	0	0	0	0	0	0	0	0	0	0	0	0	0	0	0	0	0	0	0	0	0	0.000702381	0.00313745
chr1*8045344	0	0	0	0	0	0	0	0	0	0	0	0	0	0	0	0	0	0	0	0	0	0	0	0	0	0.1	0.165126	0.099949
chr3*10193625	0	0	0	0	0.666667	0	0	0.5	0	0	0	0	0.767857	0	0	0	0	0	0	0	0	0	0	0	0	0	0.482044	0.203561
chr19*53342262	0	0.848485	0	0.588235	0.40625	0	0	0	0	0	0	0	0	0	0	0	0	0	0	0	0	0	0	0	0	0	0.0045029	0.0131426
chr6*57512476	0	0	0	0	0	0	0	0	0	0	0	0	0.5	0.710526	0	0	0	0	0	0	0	0	0	0	0	0	0.776528	0.273771
chr8*17448085	0	0	0	0	0.52381	0	0	0	0	0	0	0	0	0	0	0	0	0	0	0	0	0	0	0	0	0	0.0157391	0.0232009
chr1*212114194	0	0	0	0	0	0	0.25	0	0	0	0	0	0	0	0	0	0	0	0	0	0	0	0	0	0	0	0.165126	0.099949
chr4*159601116	0	0	0.75	0.837838	0	0	0	0	0	0	0	0	0	0	0	0	0	0	0	0	0	0	0	0	0	0	0.0706396	0.0702979
chr16*46731906	0	0	0	0	0.777778	0	0	0.723077	0	0	0	0	0	0	0	0	0	0	0	0	0	0	0	0	0	0	0.0738848	0.0722923
chr8*126246164	0	0	0	0	0	0	0	0	0.25	0	0	0	0	0	0	0	0	0	0	0	0	0	0	0	0	0	0.377621	0.16729
chr10*15578319	0	0	0	0	0	0.4	0	0	0	0	0	0	0	0	0	0	0	0	0	0	0	0	0	0	0	0	0.165126	0.099949
chrX*29350833	0	0	0	0	0	0	0	0	0	0	0	0	0.5	0	0	0	0	0	0	0	0	0	0	0.2	0	0	0.923547	0.29961
chr1*204520442	0	0	0	0.3	0	0	0	0	0	0	0	0	0	0	0	0	0	0	0	0	0	0	0	0	0	0	0.0157391	0.0232009
chr1*104080100	0	0	0	0	0	0	0	0	0.857143	0	0	0	0	0.847458	0	0	0	0	0	0	0	0	0	0	0	0	0.804122	0.275996
chr9*35099891	0	0	0	0	0.454545	0	0	0	0	0	0	0.166667	0	0	0	0	0	0	0	0	0	0	0	0	0	0	0.0322133	0.0393394
chr3*69156077	0	0	0	0	0.25	0	0.484848	0	0	0	0	0	0	0	0	0	0	0	0	0	0	0	0	0	0	0	0.141104	0.099949
chr11*93914994	0	0	0	0	0	0.4125	0	0	0.103448	0.333333	0	0.552632	0	0	0	0	0	0	0	0	0	0	0	0	0	0	0.0330368	0.0401491
chr5*55800814	0	0	0	0	0	0.333333	0	0	0	0	0	0	0	0	0	0.220339	0.0961538	0.268293	0.148936	0	0.1	0.454545	0	0	0	0	0.349373	0.165596
chr21*11039394	0	0	0	0	0	0	0	0	0	0	0	0	0.0666667	0	0.237288	0	0	0	0	0	0	0	0	0	0	0	0.862984	0.286173
chr21*9866106	0	0	0	0	0	0	0	0	0	0	0	0	0	0	0	0	0	0	0	0	0	0	0	0	0	0	NA	NA
chr1*13108601	0	0	0	0	0	0	0	0	0	0	0	0	0	0	0	0	0	0	0	0	0.148148	0.34375	0	0	0	0	0.822473	0.278157
chr2*105881684	0	0	0	0.6	0	0	0	0	0	0	0	0	0	0	0	0	0	0	0	0	0	0	0	0	0	0	0.0157391	0.0232009
chr3*196461234	0	0.733333	0	0	0	0	0	0	0	0	0	0	0	0	0	0	0	0	0	0	0	0	0	0	0	0	0.165126	0.099949
chr9*37882737	0	0	0.666667	0	0	0.695652	0	0	0	0	0	0	0	0	0	0	0	0	0	0	0	0	0	0	0	0	0.222812	0.119467
chr16*46731907	0	0	0	0.8125	0.666667	0	0	0.48062	0	0	0	0	0.896848	0	0	0	0	0	0	0	0	0	0	0	0	0	0.00946499	0.0232009
chr10*69832668	0	0	0	0	0	0.684211	0	0	0.652174	0	0	0	0	0	0	0	0	0	0	0	0	0	0	0	0	0	0.332862	0.161966
chr14*92537379	0	0	0	0	0	0	0	0	0	0	0	0	0.615385	0	0.617647	0	0	0	0	0	0	0	0	0	0	0	0.763376	0.273771
chr2*59482980	0	0	0	0	0	0	0	0	0	0	0	0	0	0	0	0	0	0	0	0	0	0	0	0	0	0	NA	NA
chr8*71016237	0	0	0	0	0	0	0	0	0	0	0	0	0	0	0	0.0540541	0.428571	0	0	0	0.578947	0	0.0714286	0	0	0	0.660195	0.254434
chr3*48429176	0	0	0	0.777778	0.727273	0	0	0	0	0	0	0	0	0	0	0	0	0	0	0	0	0	0	0	0	0	2.04222e-28	1.7882e-26
chr2*196325029	0	0	0	0	0.644444	0	0.205882	0	0	0	0	0	0	0	0	0	0	0	0	0	0	0	0	0	0	0	0.0250044	0.0326766
chr1*36770065	0	0	0	0	0	0	0	0	0	0	0	0	0	0	0	0.3	0.5	0	0	0	0	0	0	0	0	0	0.7895	0.274487
chr5*361343	0	0	0	0	0	0	0	0	0.0769231	0	0	0	0	0	0	0	0	0	0	0	0	0	0	0	0	0	0.377621	0.16729
chr1*13038638	0	0	0	0	0	0	0	0	0	0	0	0	0	0	0	0.886364	0.828571	0.823699	0	0.804734	0	0	0	0	0	0	0.297255	0.150451
chr17*26795261	0	0	0	0	0	0	0	0	0	0	0	0	0	0	0	0	0	0.0869565	0.561798	0	0	0	0	0	0	0	0.901174	0.294707
chr1*115321878	0	0	0	0	0	0	0	0	0	0	0	0	0	0	0	0.382609	0.279365	0.126027	0.270142	0.408397	0	0	0	0	0	0	0.209624	0.118726
chr9*82006826	0	0	0	0	0	0	0	0	0	0	0	0	0	0	0	0	0.0909091	0.0333333	0	0	0	0	0	0	0	0	0.838766	0.280586
chr7*140155991	0	0	0	0	0	0	0	0	0	0	0	0	0	0	0	0	0.5	0	0	0	0	0.333333	0	0	0	0	0.780562	0.273771
chr5*146066590	0.839286	0.841463	0	0.866667	0	0	0	0	0.892857	0	0	0	0	0	0.8	0	0	0	0	0	0	0	0	0	0	0	0.170728	0.102286
chr19*45684002	0	0	0	0	0	0	0	0	0	0.6	0	0	0	0	0	0	0	0	0	0	0	0	0	0	0	0	0.377621	0.16729
chr15*93276847	0	0	0	0	0	0	0	0	0	0	0	0	0	0	0	0.285714	0	0.6	0	0	0	0	0	0	0	0	0.812198	0.276686
chr16*70406878	0	0	0	0	0	0	0	0	0	0	0	0	0.3125	0	0	0	0	0	0	0	0	0	0	0	0	0	0.944566	0.29961
chr20*45648514	0	0.75	0	0	0.833333	0	0.16	0.685714	0	0	0	0	0	0	0	0	0	0	0	0	0	0	0	0	0	0	0.0912259	0.0802382
chr7*99720709	0	0	0	0	0	0	0	0	0	0	0	0	0	0.456522	0.833333	0	0	0	0	0	0	0	0	0	0	0	0.798082	0.275465
chr7*108151241	0	0	0	0.25	0	0	0	0	0	0	0	0	0	0.333333	0	0	0	0	0	0	0	0	0	0	0.333333	0.222222	0.124492	0.0994949
chr8*67679742	0	0	0	0	0	0	0	0	0	0	0	0	0	0	0	0.117647	0	0.0769231	0	0	0	0	0	0	0	0	0.78211	0.274094
chr11*809967.1	0	0	0	0	0	0	0	0	0	0	0	0	0	0	0	0	0	0	0	0	0	0	0	0	0	0	NA	NA
chrM*16274	0	0	0	0	0	0	0	0	0	0	0	0	0	0.00906843	0.00209205	0	0	0	0	0	0	0	0	0	0	0	0.878061	0.28931
chr9*103064523	0	0	0	0	0	0.561224	0	0	0.0612245	0.377778	0	0.763158	0	0	0	0	0	0	0	0	0	0	0	0	0	0	0.073497	0.0721063
chr1*565870	0	0	0	0	0	0	0	0	0	0	0	0	0	0	0	0	0.307692	0.307692	0.538462	0	0.00470219	0.0116279	0.4	0	0	0	0.325407	0.159714
chr8*27619978	0	0	0	0	0.0526316	0	0	0	0	0	0	0	0	0	0	0	0	0	0	0	0	0	0	0	0	0	0.0157391	0.0232009
chr6*73914208	0	0	0	0	0	0	0	0	0	0	0	0	0	0.319149	0.010101	0	0	0	0	0	0	0	0	0	0	0	0.936471	0.29961
chr18*29587956	0	0	0	0	0	0	0	0	0	0	0	0	0	0.464286	0	0	0	0	0	0	0	0	0	0.666667	0	0	0.463382	0.196676
chr3*156527653	0	0	0	0	0	0	0	0	0	0	0	0	0	0	0	0	0	0	0	0	0	0	0	0	0	0	NA	NA
chr2*224462394	0	0	0	0.857143	0	0	0	0.818182	0	0	0	0	0	0	0	0	0	0	0	0	0	0	0	0	0	0	0.0762114	0.0733314
chr5*77755157	0	0	0	0	0	0	0	0	0	0.08	0	0	0	0	0	0	0	0	0	0	0	0	0	0	0	0	0.377621	0.16729
chrM*16299	0	0	0	0	0	0	0	0	0	0	0	0	0	0	0	0	0	0	0	0	0	0.00724638	0	0	0.00115407	0	0.956117	0.301982
chr1*161257288	0	0	0	0.48	0	0.846154	0	0	0	0	0	0	0	0	0	0	0	0	0	0	0	0	0	0	0	0	0.133702	0.099949
chr8*249357	0	0.25	0	0	0	0.525424	0	0	0.814815	0.356164	0	0.514286	0	0	0	0	0	0	0	0	0	0	0	0	0	0	0.00967209	0.0232009
chr1*102251962	0	0	0	0	0	0	0	0	0	0	0	0	0.733333	0.333333	0	0	0.75	0	0	0	0	0	0	0	0	0	0.589233	0.235106
chr1*13498734	0	0	0	0	0	0	0	0	0	0	0	0	0	0	0	0	0.25	0.833333	0	0.428571	0	0	0.2	0	0	0.388889	0.61479	0.241832
chr2*58360305	0	0	0.538462	0	0	0	0	0.388889	0	0	0	0	0	0	0	0	0	0	0	0	0	0	0	0	0	0	0.21951	0.119467
chr2*183381212	0	0	0	0	0	0.787879	0	0.4	0	0	0	0	0	0	0	0	0	0	0	0	0	0	0.7	0	0	0	0.1226	0.0983161
chr6*57562702	0.871795	0	0.9	0	0.846154	0	0	0	0	0	0	0	0	0	0	0	0	0	0	0	0	0	0	0	0	0	0.00330118	0.0105302
chr9*28041188	0	0	0	0	0.621622	0	0	0	0	0	0	0	0	0	0	0	0	0	0	0	0	0	0	0	0	0	0.0157391	0.0232009
chr5*94042681	0	0.885714	0	0	0	0.558824	0	0	0	0	0	0	0	0	0	0	0	0	0	0	0	0	0	0	0	0	0.216456	0.119467
chrX*30648407	0	0	0	0	0	0	0	0	0	0	0	0	0	0	0	0	0	0	0.25	0.166667	0	0	0	0	0	0	0.780562	0.273771
chr11*97258095	0	0	0	0	0.692308	0	0	0	0.88764	0	0	0	0	0	0	0	0	0	0	0	0	0	0	0	0	0	0.195223	0.112645
chr1*209290637	0	0.629032	0.878788	0.82439	0.662577	0.819048	0	0	0	0	0	0	0	0	0	0	0	0	0	0	0	0	0	0	0	0	0.000618223	0.00310671
chr1*11348212	0	0	0	0.890244	0	0	0	0	0	0	0	0	0	0	0	0	0	0	0	0	0	0	0	0	0	0	0.0157391	0.0232009
chr7*40753673	0	0	0	0	0	0	0	0	0	0	0	0	0	0	0	0	0	0	0	0	0	0	0	0	0	0	NA	NA
chr19*16741930	0	0	0	0	0	0.821429	0	0	0	0	0	0	0	0	0	0	0	0	0	0	0	0	0	0	0	0	0.165126	0.099949
chr7*19385715	0	0.642857	0	0.8	0	0	0	0	0	0	0	0	0	0	0	0	0	0	0	0	0	0	0	0	0	0	0.0620085	0.0642549
chr12*49667242	0	0	0	0	0	0	0.136364	0	0	0	0	0	0	0	0	0	0	0	0	0	0	0	0	0	0	0	0.165126	0.099949
chr5*134263403	0	0	0	0	0	0	0	0	0	0	0	0	0	0	0	0.0666667	0.0909091	0.342857	0	0	0.117647	0.153846	0	0	0	0	0.391043	0.170987
chr10*51225416	0	0	0	0	0	0	0	0	0	0	0	0	0.529412	0.375	0	0	0	0	0	0	0	0	0	0	0	0	0.776069	0.273771
chr1*45976654	0	0	0	0	0	0	0	0	0	0	0	0	0	0	0	0	0	0	0	0	0	0	0	0.692308	0	0	0.165126	0.099949
chr13*42100650	0	0	0	0	0.6875	0	0.775	0.693694	0	0	0	0	0	0	0	0	0	0	0	0	0	0	0	0	0	0	0.00327468	0.0104648
chr21*30717199	0	0	0	0	0	0	0	0	0.84127	0	0	0	0	0	0.58209	0	0	0	0	0	0	0	0	0	0	0	0.686852	0.261613
chr19*15722928	0	0	0	0	0	0	0	0	0	0	0	0	0	0	0	0.142857	0.25	0.1	0	0.25	0	0	0.333333	0	0	0	0.232162	0.123571
chr1*39500112	0	0	0.823529	0	0	0	0	0	0	0	0	0.714286	0	0	0	0	0	0	0	0	0	0	0	0	0	0	0.319961	0.158239
chr9*127765778	0	0	0	0	0	0.795918	0	0	0	0.631579	0	0	0	0	0	0	0	0	0	0	0	0	0	0	0	0	0.307703	0.154135
chr15*53033187	0	0	0	0	0.555556	0	0	0	0	0.0526316	0	0	0	0	0	0	0	0	0	0	0	0	0	0	0	0	0.0174571	0.0251409
chr3*172538898	0	0	0	0	0	0.478528	0	0	0.542636	0.314501	0	0.373494	0	0	0	0	0	0	0	0	0	0	0	0	0	0	0.00679516	0.0182793
chr1*46093678	0	0	0	0	0.55102	0	0	0.843137	0	0	0	0	0	0	0	0	0	0	0	0	0	0	0	0	0	0	0.121354	0.0974852
chr6*144521830	0	0	0	0	0	0	0	0.2	0	0	0	0.375	0	0	0	0.0909091	0.5625	0.0833333	0.294118	0	0.230769	0.25	0.636364	0	0	0	0.380586	0.167939
chr2*26316622	0	0	0	0	0	0	0	0	0.75	0	0	0	0	0	0	0.45614	0.283784	0.193069	0.531034	0.264516	0	0	0	0	0	0	0.530812	0.219032
chr6*149915369	0	0	0.777778	0.833333	0	0.6	0	0.758621	0	0	0	0	0.142857	0	0	0.0545455	0.0166667	0.0882353	0.037037	0.0185185	0.0784314	0	0.0333333	0.869565	0	0	0.15646	0.099949
chrM*16402	0	0	0	0	0	0	0	0	0	0	0	0	0	0	0	0	0	0	0	0	0.0156386	0.0125899	0	0	0	0	0.768567	0.273771
chr2*42077519	0	0	0	0	0	0	0	0	0	0	0	0	0	0	0	0	0.571429	0	0	0.818182	0	0	0	0	0	0	0.777066	0.273771
chr15*43700191	0	0	0	0	0	0	0	0	0	0	0	0	0.570248	0.565789	0.522727	0	0	0	0	0	0	0	0	0	0	0	0.522372	0.217468
chr2*204294226	0	0	0	0	0	0.793103	0	0	0.636364	0	0	0	0	0	0	0	0	0	0	0	0	0	0	0	0	0	0.309227	0.154678
chr1*150236599	0	0	0	0	0	0	0	0.6	0.428571	0	0	0	0	0	0	0	0	0	0	0	0	0	0	0	0	0	0.29342	0.14907
chr12*61865772	0	0	0	0	0	0	0	0	0	0	0	0	0	0	0	0	0	0	0	0	0	0	0	0.0232558	0.0705882	0	0.011017	0.0232009
chr14*58048965	0.87234	0	0	0.85	0	0	0	0	0	0	0	0	0	0	0	0	0	0	0	0	0	0	0	0	0	0	0.0828248	0.076139
chr14*58758365	0	0	0	0	0	0	0	0	0	0	0	0	0	0	0	0	0	0	0	0	0	0	0	0	0.525424	0.653061	0.000722122	0.00317861
chr9*83484390	0	0	0	0.684211	0	0	0	0	0	0	0	0	0	0	0	0	0	0	0	0	0	0	0	0	0	0	0.0157391	0.0232009
chr2*10580513	0	0	0	0	0	0	0.727273	0.769231	0	0	0	0	0	0	0	0	0	0	0	0	0	0	0	0	0	0	0.000597569	0.00310671
chr3*9908631	0	0	0.166667	0	0	0	0	0	0	0	0	0	0	0	0	0	0	0	0	0	0	0	0	0	0	0	0.165126	0.099949
chr2*208619912	0	0	0	0.5625	0	0	0	0	0	0	0	0	0	0	0	0	0	0	0	0	0	0	0	0	0	0	0.0157391	0.0232009
chr3*45786903	0.3	0	0.583333	0	0	0	0	0	0	0	0	0	0	0	0	0	0	0	0	0	0	0	0	0	0	0	0.00263492	0.00883974
chr7*77579057	0	0	0	0	0	0	0.813953	0	0	0	0	0	0	0	0	0	0	0	0	0	0	0	0	0	0	0	0.165126	0.099949
chr5*180661697	0	0	0	0	0	0.1	0	0	0	0	0	0.153846	0	0	0	0	0	0	0	0	0	0	0	0	0	0	0.386683	0.169887
chr3*140162728	0	0	0	0.0909091	0	0.571429	0	0	0	0	0	0	0	0	0	0	0	0	0	0	0	0	0	0	0	0	0.173081	0.102956
chr12*100426683	0	0.722222	0	0.777778	0.7	0	0	0.643836	0	0	0	0	0	0	0	0	0	0	0	0	0	0	0	0	0	0	0.000644137	0.00310671
chr3*37058348	0	0	0	0	0	0	0	0	0	0	0	0	0	0	0	0.0149254	0.0810811	0.0238095	0.0333333	0	0	0.105263	0.0625	0	0	0	0.224644	0.120314
chr20*55342681	0	0	0	0	0	0	0	0	0	0	0	0	0	0	0	0	0	0	0	0	0	0	0	0	0	0	NA	NA
chrX*103216060	0	0	0	0	0	0	0	0	0	0	0	0.222222	0.375	0.333333	0.333333	0	0.222222	0.4	0	0	0	0	0	0	0	0	0.258897	0.134416
chr4*76452806	0	0	0	0	0	0.83871	0	0	0	0	0	0	0	0	0	0	0	0	0	0	0	0	0	0	0	0	0.165126	0.099949
chr14*50053095	0	0	0	0	0	0	0	0	0	0	0	0	0	0	0	0.827273	0	0	0	0.761194	0	0	0	0	0	0	0.764155	0.273771
chr3*197847500	0	0.0545455	0.25	0	0	0	0.166667	0.1875	0	0.125	0	0.125	0	0	0	0	0	0.136364	0	0.0277778	0	0	0.130435	0	0	0	0.199066	0.11426
chr3*150345451	0	0	0	0.4	0	0.473684	0	0	0.333333	0	0	0	0	0	0	0	0	0	0	0	0	0	0	0	0	0	0.201116	0.115131
chr1*54699680	0	0	0	0	0	0	0	0	0	0	0	0	0	0.0434783	0	0	0	0	0	0	0	0	0	0.2	0	0	0.21066	0.118989
chr17*57290632	0	0	0	0	0	0	0	0	0	0	0	0	0	0	0	0	0.592105	0	0	0.673469	0	0	0	0	0	0	0.765232	0.273771
chr7*129169944	0	0.818182	0.513514	0	0	0	0	0	0	0.473684	0	0	0	0	0	0	0	0	0	0	0	0	0	0	0	0	0.0101276	0.0232009
chr2*128605015	0	0	0	0	0	0	0	0.142857	0	0.52381	0	0	0	0	0	0	0	0	0	0	0	0	0	0	0	0	0.409773	0.176744
chr2*171664979	0.846154	0	0	0.896907	0	0	0	0	0	0	0	0	0	0	0	0	0	0	0	0	0	0	0	0	0	0	0.0751718	0.0729086
chr18*55268669	0	0	0	0	0	0	0	0	0	0.66129	0	0	0	0	0	0	0	0	0	0	0	0	0	0	0	0	0.377621	0.16729
chr9*117407288	0	0	0	0	0.833333	0.714286	0	0	0	0	0	0	0	0	0	0	0	0	0	0	0	0	0	0	0	0	0.0670528	0.0678754
chr6*23347985	0	0	0	0	0	0.714286	0	0	0.741935	0	0	0	0	0	0	0	0	0	0	0	0	0	0	0	0	0	0.34427	0.1645
chr17*42876240	0	0	0	0	0.571429	0.2	0	0	0	0	0	0	0	0	0	0	0	0	0	0	0	0	0	0	0	0	0.0265669	0.034059
chr4*190904362	0.890244	0	0	0	0.824324	0	0.756098	0	0	0	0	0	0.53125	0.794521	0	0	0	0	0	0	0	0	0.636364	0	0	0	0.62904	0.245726
chr1*24172125	0.884956	0	0	0	0	0	0	0	0	0	0	0	0	0	0	0	0	0	0.845528	0	0	0	0	0	0	0	0.616309	0.24232
chr1*149913727	0	0	0	0	0	0.714286	0	0	0	0	0	0	0	0	0	0	0	0	0	0	0	0	0	0	0	0	0.165126	0.099949
chr12*125398099	0	0	0	0	0	0	0	0	0	0	0	0	0	0	0	0	0.845588	0	0	0.681818	0.8	0	0	0	0	0	0.52704	0.218298
chr8*21863287	0	0	0	0	0	0	0	0	0	0.818182	0	0	0	0	0.8	0	0	0	0	0	0	0	0	0	0	0	0.800726	0.275631
chr3*196559071	0	0.85567	0	0.662722	0.69697	0.826667	0	0	0	0	0	0	0	0	0	0	0	0	0	0	0	0	0	0	0	0	0.00722442	0.0192273
chr1*12907633	0	0	0	0	0	0	0	0	0	0	0	0	0.228261	0	0.432292	0.789941	0.831461	0.517787	0.624573	0.803347	0	0	0.785047	0	0	0	0.00704793	0.0188644
chr2*169643500	0	0	0	0.875	0	0	0.708333	0	0	0	0	0	0	0	0	0	0	0	0	0	0	0	0	0	0	0	0.0625672	0.0647153
chr1*101441786	0	0.861702	0	0.835165	0	0	0	0	0	0	0	0	0	0	0	0	0	0	0	0	0	0	0	0	0	0	0.0833237	0.0763172
chr19*57678856	0	0	0	0	0	0	0	0	0	0	0	0	0	0	0	0	0	0	0	0.1875	0.166667	0	0	0	0	0	0.764931	0.273771
chr14*91850784	0.147059	0.702703	0.704545	0.607143	0	0	0.527778	0.392857	0	0.53125	0	0.217391	0.583333	0.705882	0	0	0	0.0121951	0.303571	0	0	0.722222	0.0384615	0.384615	0	0.0357143	0.650425	0.251499
chr14*71051393	0	0	0	0	0	0.565217	0	0	0	0	0	0.571429	0	0	0	0	0	0	0	0	0	0	0	0	0	0	0.340729	0.163794
chr1*243776178	0	0	0	0	0	0	0	0	0	0	0	0	0	0	0	0	0	0	0	0	0	0	0	0	0	0	NA	NA
chr1*142941221	0	0	0	0	0	0	0	0	0	0	0	0.142857	0	0	0	0	0	0	0	0	0	0	0	0	0	0	0.377621	0.16729
chr5*180002186	0	0	0	0.854167	0	0	0	0	0	0	0	0.627451	0	0	0	0	0	0	0	0	0	0	0	0	0	0	0.0839782	0.0766361
chr20*46329804	0	0	0	0	0	0.681818	0	0	0	0	0	0	0	0	0	0	0	0	0	0	0	0	0	0	0	0	0.165126	0.099949
chr3*10284978	0	0	0	0.842105	0	0	0	0	0	0	0	0	0	0	0	0	0	0	0	0	0	0	0	0	0	0	0.0157391	0.0232009
chr11*125937610	0	0	0	0	0	0	0	0	0	0	0	0	0	0	0	0	0	0.166667	0.166667	0.6	0	0	0	0	0	0	0.741363	0.273771
chr5*78981623	0.698985	0.768473	0.804851	0.71066	0.868502	0.72	0.836957	0	0.75	0	0	0.236111	0	0.741176	0	0	0	0	0	0	0	0	0	0	0	0	0.000986308	0.00402622
chr16*29811319	0	0	0	0.357143	0	0	0	0	0	0	0	0	0	0	0	0	0	0	0	0	0	0	0	0	0	0	0.0157391	0.0232009
chr2*139035935	0	0	0	0	0.714286	0	0	0	0	0	0	0	0	0	0	0	0	0	0	0	0	0	0	0	0	0	0.0157391	0.0232009
chr12*98943365	0	0	0	0	0	0.795918	0	0	0.787879	0	0	0.777778	0	0	0	0	0	0	0	0	0	0	0	0	0	0	0.077886	0.0741282
chrM*4087	0	0	0	0	0	0	0	0	0	0	0	0	0	0	0	0.00224517	0.000561482	0.00545951	0.00433944	0.00410256	0	0	0	0	0	0	0.307842	0.154161
chr1*68591709	0	0	0	0	0	0.526316	0	0	0.649123	0.423077	0	0.775862	0	0	0	0	0	0	0	0	0	0	0	0	0	0	0.00247778	0.0084092
chr9*37862575	0	0	0	0	0	0	0	0	0	0	0	0	0	0	0	0	0	0	0	0	0	0	0	0	0	0	NA	NA
chr21*47663440	0	0	0	0	0	0.407407	0	0	0.59375	0.727273	0	0	0	0	0	0	0	0	0	0	0	0	0	0	0	0	0.0500035	0.0551785
chr1*243468486	0	0	0	0.825397	0	0.85	0	0	0	0	0	0	0	0	0	0	0	0	0	0	0	0	0	0	0	0	0.0831451	0.0762733
chr19*42732096	0	0	0	0	0	0.6875	0.571429	0	0	0	0	0	0	0	0	0	0	0	0	0	0	0	0	0	0	0	0.000683505	0.00310671
chr18*57605137	0.747253	0	0	0.845361	0.761905	0	0	0.735537	0	0	0	0	0	0	0	0	0	0	0	0	0	0	0	0	0	0	0.000622477	0.00310671
chr2*95753178	0	0	0	0	0	0	0	0	0	0	0	0	0	0	0	0	0	0.340659	0.72973	0	0	0	0	0	0	0	0.814241	0.276946
chr1*68561885	0	0	0.714286	0.703704	0	0	0	0	0	0	0	0	0	0	0	0	0	0	0	0	0	0	0	0	0	0	0.0817997	0.0757133
chr14*50793110	0.461538	0	0.651163	0	0.875	0	0	0	0	0	0	0	0	0	0	0	0	0	0	0	0	0	0	0	0	0	0.00862572	0.0223125
chr16*18295912	0	0	0	0	0	0	0	0	0	0.641026	0	0	0	0	0	0	0	0	0	0	0	0	0.777778	0	0	0	0.860292	0.285683
chr18*9535979	0	0	0	0	0	0	0	0	0	0	0	0	0	0	0	0	0.703704	0	0.625	0	0	0	0	0	0	0	0.764953	0.273771
chr21*47474227	0	0	0	0	0.619048	0	0	0	0	0.444444	0	0	0	0	0	0	0	0	0	0	0	0	0	0	0	0	0.0808884	0.0753879
chr12*125397340	0	0	0	0	0	0	0.394737	0.586207	0	0	0	0	0	0	0	0	0	0	0	0	0	0	0	0	0	0	0.00110166	0.00433539
chr12*125510575	0	0	0	0	0	0	0	0	0	0	0	0	0	0	0	0	0	0	0	0	0	0	0	0	0	0	NA	NA
chr12*122991472	0	0	0	0	0	0	0	0	0	0	0	0	0.4375	0.617647	0	0	0.855769	0	0	0	0	0	0	0	0	0	0.571099	0.229875
chr17*35876941	0	0	0	0	0	0	0	0	0	0	0	0.8	0	0	0	0	0	0	0.227273	0	0	0	0	0	0	0	0.475503	0.201187
chr11*4583068	0	0	0	0	0	0	0	0	0	0	0	0	0	0	0	0	0	0	0	0	0	0	0	0	0	0	NA	NA
chr19*44573469	0	0	0	0	0.576923	0.245283	0	0.567568	0	0	0	0	0	0	0	0	0	0	0	0	0	0	0	0	0	0	0.0138884	0.0232009
chr1*166991438	0	0.795918	0.619048	0	0.666667	0	0	0	0	0	0	0	0	0	0	0	0	0	0	0	0	0	0	0	0	0	0.00370439	0.0114212
chrX*40510296	0	0	0	0	0.666667	0	0.285714	0	0	0	0	0	0	0	0	0	0	0	0	0	0	0	0	0	0	0	0.0311607	0.0384291
chr8*122055674	0.55	0	0	0	0	0	0	0	0	0	0	0	0.625	0	0	0	0	0	0	0	0	0	0	0	0	0	0.701898	0.265896
chr12*92728477	0	0.235294	0	0	0	0	0	0	0	0	0	0	0	0	0	0	0	0	0	0	0	0	0	0	0	0	0.165126	0.099949
chrM*7685	0	0	0	0	0	0	0	0	0	0	0	0	0	0	0	0	0	0	0	0	0.00228311	0.0046332	0	0	0	0	0.808692	0.276481
chr4*25679582	0	0	0	0	0	0	0	0	0.0344828	0	0	0	0	0	0	0	0	0.00403226	0	0	0	0	0	0	0	0	0.408054	0.176352
chr10*96364151	0	0.703704	0	0.340426	0	0	0.350877	0	0	0	0	0	0	0	0	0	0	0	0	0	0	0	0	0	0	0	0.203165	0.115856
chrM*6963	0	0	0	0	0	0	0	0	0	0	0	0	0	0	0	0.00340909	0.00694444	0.00391645	0	0.00341686	0	0	0	0	0	0	0.379945	0.167857
chr10*122519503	0	0	0	0	0	0.827586	0	0.834254	0	0	0	0	0	0	0	0	0	0	0	0	0	0	0	0	0	0	0.000589464	0.00310671
chr4*259822	0	0.782609	0	0	0	0.692308	0	0	0	0	0	0	0	0	0	0	0	0	0	0	0	0	0	0	0	0	0.222374	0.119467
chr5*86779067	0	0.8	0	0	0.2	0	0	0	0	0	0	0	0	0	0	0	0	0	0	0	0	0	0	0	0	0	0.170377	0.102111
chr8*15200986	0.846154	0	0	0	0	0	0	0.803571	0	0	0	0	0	0	0	0	0	0	0	0	0	0	0	0	0	0	0.222784	0.119467
chr4*68527	0	0	0	0.2	0	0	0	0	0	0	0	0	0.466667	0.1	0.125	0	0	0	0	0	0	0	0	0	0.25	0.428571	0.215889	0.119467
chr19*54278225	0	0	0	0	0	0	0	0	0	0	0	0	0	0	0	0	0	0	0.786667	0	0	0	0	0.727273	0	0	0.678191	0.259372
chr8*24776607	0	0	0	0	0	0	0	0	0	0	0	0	0	0	0.6	0	0	0	0.454545	0	0	0	0	0	0	0	0.771765	0.273771
[truncated: 3,902 more rows]
